# Supplementary material for: High-quality nuclear genome for Sarcoptes scabiei—A critical resource for a neglected parasite
Source: PLoS Negl Trop Dis. 2020 Oct 1;14(10):e0008720. doi: 10.1371/journal.pntd.0008720 (PMC7591027; doi:10.1371/journal.pntd.0008720)
Supplement: S1 Table — (XLSX) [file pntd.0008720.s001.xlsx]

## Sheet: Reads and repeats
S1 Table. Read and repeat data statistics for the genome of Sarcoptes scabiei
Genomic read libraries				Predicted repeats in the genome
Read library	Nucleotide count (bp)	Genome coverage (times)		Elements	Number of elements	Length occupied (bp)	% of sequences
PacBio reads	6451790334	114.036		SINES	523	21683	0.04
Illumina 350 bp insert paired-end reads	11297083000	199.678		LINEs	1265	61337	0.11
Illumina 3 kb mate pair reads	7562411400	133.667		LINE1	262	13580	0.02
Illumina 5 kb mate pair reads	2812906600	49.7186		LINE2	149	6999	0.01
Illumina 7 kb mate pair reads	3384042400	59.8135		L3/CR1	66	3745	0.01
				LTR elements	3005	214627	0.38
				ERVL	5	179	0
				ERV_classI	535	21965	0.04
				ERV_classII	178	6559	0.01
				DNA elements	11094	505776	0.89
				hAT-Charlie	310	19194	0.03
				Unclassified	8106	951260	1.68
				Total interspersed repeats	-	1754683	3.1
				Total bases masked	-	5979760	10.57
