# Supplementary material for: High-quality nuclear genome for Sarcoptes scabiei—A critical resource for a neglected parasite
Source: PLoS Negl Trop Dis. 2020 Oct 1;14(10):e0008720. doi: 10.1371/journal.pntd.0008720 (PMC7591027; doi:10.1371/journal.pntd.0008720)
Supplement: S2 Table — (XLSX) [file pntd.0008720.s002.xlsx]

## Sheet: Annotation
S2 Table. Annotation for all predicted genes
Identifier	Category	Annotation	E-value	Bitscore	TPM
SSS_1s	Transcription				0.49
	KEGGBR	br:ko01000|K05206|glutamate receptor delta-1 subunit|Enzymes|	6e-12
	KEGGBR	br:ko04040|K05206|glutamate receptor delta-1 subunit|Ion channels|Channel|Glutamate-gated cation channels|Glutamate (ionotropic), non-NMDA| GRID1; glutamate receptor delta-1 subunit	6e-12
	KEGGBR	br:ko00001|K05206|glutamate receptor delta-1 subunit|KEGG Orthology (KO)|KO|Environmental Information Processing|Signaling molecules and interaction|04080 Neuroactive ligand-receptor interaction [PATH:ko04080]| GRID1; glutamate receptor delta-1 subunit	6e-12
	KEGGPW	path:ko04080|292|K05206	-
	MERPTS	MER1234855 - subfamily M14B non-peptidase homologues (Papilio machaon) [M14.UNB]#M14B#{peptidase unit: 446-785}~source KPJ11427~	3e-11	70.5
	SWISS	sp|P26591|GLRK_LYMST Glutamate receptor OS=Lymnaea stagnalis PE=2 SV=1	1e-13	76.6
	KEGG	dpte:113793020 ionotropic receptor 25a-like	3e-81	265
	NR	gi|934163729|gb|KPM11438.1| hypothetical protein QR98_0100080 [Sarcoptes scabiei]	7e-116	356
	IPRO	Gene3D|G3DSA:3.40.190.10|T|-|41|382|	1.2e-46
	IPRO	Gene3D|G3DSA:3.40.190.10|T|-|112|329|	1.2e-46
	IPRO	PANTHER|PTHR42643|T|-|4|414|	7.5e-50
	IPRO	Gene3D|G3DSA:1.10.287.70|T|-|122|410|	1.2e-46
	IPRO	SUPERFAMILY|SSF53850|T|-|8|361|	1.63e-25
	IPRO	Pfam|PF10613|IPR019594|Ionotropic glutamate receptor, L-glutamate and glycine-binding domain|10|117|GO:0004970|GO:0016020	5e-12
SSS_2s	Transcription				5.03
	MERPTS	MER0263792 - subfamily M10A non-peptidase homologues (Pteropus vampyrus) [M10.UNA]#M10A#{peptidase unit: 453-606}~source GENSCAN00000011638~	2e-17	93.2
	SWISS	sp|P11862|GAS2_MOUSE Growth arrest-specific protein 2 OS=Mus musculus GN=Gas2 PE=1 SV=1	2e-19	94.4
	KEGG	dpte:113796039 uncharacterized protein LOC113796039	0	556
	NR	gi|1535919588|ref|XP_027202086.1| uncharacterized protein LOC113796039 [Dermatophagoides pteronyssinus]	2e-179	556
	IPRO	MobiDBLite|mobidb-lite|T|-|102|118|	-
	IPRO	Gene3D|G3DSA:1.10.418.10|IPR036872|CH domain superfamily|294|413|	8.5e-20
	IPRO	MobiDBLite|mobidb-lite|T|-|741|793|	-
	IPRO	MobiDBLite|mobidb-lite|T|-|1|21|	-
	IPRO	Gene3D|G3DSA:3.30.920.20|IPR036534|GAR domain superfamily|576|667|GO:0008017	6.3e-20
	IPRO	MobiDBLite|mobidb-lite|T|-|526|576|	-
	IPRO	PANTHER|PTHR46756|T|-|132|653|	2.3e-73
	IPRO	MobiDBLite|mobidb-lite|T|-|500|576|	-
	IPRO	Coils|Coil|T|-|389|420|	-
	IPRO	PANTHER|PTHR46756:SF13|T|-|132|653|	2.3e-73
	IPRO	MobiDBLite|mobidb-lite|T|-|88|126|	-
	IPRO	Pfam|PF02187|IPR003108|GAR domain|585|646|GO:0008017	8e-17
	IPRO	MobiDBLite|mobidb-lite|T|-|1|47|	-
	IPRO	SUPERFAMILY|SSF47576|IPR036872|CH domain superfamily|318|401|	1.59e-16
	IPRO	MobiDBLite|mobidb-lite|T|-|197|217|	-
	IPRO	MobiDBLite|mobidb-lite|T|-|733|794|	-
	IPRO	MobiDBLite|mobidb-lite|T|-|26|41|	-
	IPRO	SUPERFAMILY|SSF143575|IPR036534|GAR domain superfamily|591|648|GO:0008017	6.41e-18
SSS_3s	Transcription				23.63
	KEGG	dpte:113796046 uncharacterized protein LOC113796046	0	1068
	NR	gi|1535919600|ref|XP_027202092.1| uncharacterized protein LOC113796046 [Dermatophagoides pteronyssinus]	0	1068
	IPRO	PANTHER|PTHR31650|T|-|341|755|	1.2e-37
	IPRO	MobiDBLite|mobidb-lite|T|-|1|24|	-
	IPRO	MobiDBLite|mobidb-lite|T|-|222|246|	-
	IPRO	Coils|Coil|T|-|825|845|	-
	IPRO	MobiDBLite|mobidb-lite|T|-|1|44|	-
	IPRO	PANTHER|PTHR31650:SF1|T|-|341|755|	1.2e-37
	IPRO	MobiDBLite|mobidb-lite|T|-|204|246|	-
	IPRO	MobiDBLite|mobidb-lite|T|-|77|103|	-
	IPRO	MobiDBLite|mobidb-lite|T|-|153|186|	-
	IPRO	Pfam|PF06974|IPR009721|O-acyltransferase WSD1, C-terminal|619|752|GO:0004144	2e-20
SSS_4s	Transcription				84.83
	MERPTS	MER0885742 - subfamily M48A unassigned peptidases (Helobdella robusta) [M48.UPA]#M48A#{peptidase unit: 259-402}~source T1FVI3~	6e-17	85.1
	SWISS	sp|Q9CR23|TMEM9_MOUSE Transmembrane protein 9 OS=Mus musculus GN=Tmem9 PE=1 SV=1	1e-31	119
	KEGG	dpte:113793043 transmembrane protein 9-like	7e-84	259
	NR	gi|934158291|gb|KPM07693.1| transmembrane protein 9-like protein [Sarcoptes scabiei]	8e-158	450
	IPRO	Pfam|PF05434|IPR008853|TMEM9|63|220|GO:0016021	7.5e-54
	IPRO	MobiDBLite|mobidb-lite|T|-|159|205|	-
	IPRO	MobiDBLite|mobidb-lite|T|-|159|199|	-
	IPRO	PANTHER|PTHR13064|IPR008853|TMEM9|14|221|GO:0016021	1.4e-57
	IPRO	PANTHER|PTHR13064:SF6|T|-|14|221|	1.4e-57
	SIGNALP	Y
	TMHMM	Y
SSS_5s	Transcription				6.05
	KEGGBR	br:ko04147|K01897|long-chain acyl-CoA synthetase [EC:6.2.1.3]|Exosome|Exosome|Exosomal proteins|Exosomal proteins of breast milk| ACSL, fadD; long-chain acyl-CoA synthetase [EC:6.2.1.3]	9e-163
	KEGGBR	br:ko01004|K01897|long-chain acyl-CoA synthetase [EC:6.2.1.3]|Lipid biosynthesis proteins|Lipid biosynthesis protein|Acyl-CoA synthetase|Long/very long chain acyl-CoA synthetase| ACSL, fadD; long-chain acyl-CoA synthetase [EC:6.2.1.3]	9e-163
	KEGGBR	br:ko00002|K01897|long-chain acyl-CoA synthetase [EC:6.2.1.3]|KEGG pathway modules|Module|Pathway module|Carbohydrate and lipid metabolism|Fatty acid metabolism|M00086 beta-Oxidation, acyl-CoA synthesis [PATH:map01212 map00071]| ACSL, fadD; long-chain acyl-CoA synthetase [EC:6.2.1.3]	9e-163
	KEGGBR	br:ko01000|K01897|long-chain acyl-CoA synthetase [EC:6.2.1.3]|Enzymes|Enzyme|6. Ligases|6.2 Forming carbon-sulfur bonds|6.2.1 Acid-thiol ligases|6.2.1.3 long-chain-fatty-acid---CoA ligase| ACSL, fadD; long-chain acyl-CoA synthetase [EC:6.2.1.3]	9e-163
	KEGGBR	br:ko00001|K01897|long-chain acyl-CoA synthetase [EC:6.2.1.3]|KEGG Orthology (KO)|KO|Metabolism|Overview|01212 Fatty acid metabolism [PATH:ko01212]| ACSL, fadD; long-chain acyl-CoA synthetase [EC:6.2.1.3]	9e-163
	KEGGPW	path:ko00071|51|K01897	-
	KEGGPW	path:ko01212|69|K01897	-
	KEGGPW	path:ko03320|56|K01897	-
	KEGGPW	path:ko04146|71|K01897	-
	KEGGPW	path:ko04920|49|K01897	-
	MERPTS	MER0802318 - family M19 unassigned peptidases (Rhizopus microsporus) [M19.UPW]#M19#{peptidase unit: 620-944}~source ORE08701~	1e-68	249
	MERPTSINH	MER0256751 - family I63 unassigned peptidase inhibitors (Nomascus leucogenys) [I63.UPW]#I63#{inhibitor unit: 375-488}~source GENSCAN00000044108~	1e-49	192
	SWISS	sp|Q9QUJ7|ACSL4_MOUSE Long-chain-fatty-acid--CoA ligase 4 OS=Mus musculus GN=Acsl4 PE=1 SV=2	2e-135	422
	KEGG	dpte:113793040 long-chain-fatty-acid--CoA ligase 4-like	0	973
	NR	gi|934153026|gb|KPM03843.1| long chain fatty acid CoA ligase-like protein 3 [Sarcoptes scabiei]	0	1494
	IPRO	ProSitePatterns|PS00455|IPR020845|AMP-binding, conserved site|295|306|	-
	IPRO	Gene3D|G3DSA:3.40.50.12780|IPR042099|AMP-dependent synthetase-like superfamily|436|597|	1.1e-30
	IPRO	SUPERFAMILY|SSF56801|T|-|132|722|	6.41e-97
	IPRO	Gene3D|G3DSA:3.40.50.12780|IPR042099|AMP-dependent synthetase-like superfamily|122|420|	1.6e-37
	IPRO	PANTHER|PTHR43272:SF5|T|-|22|715|	8.2e-182
	IPRO	PANTHER|PTHR43272|T|-|22|715|	8.2e-182
	IPRO	Pfam|PF00501|IPR000873|AMP-dependent synthetase/ligase|142|598|GO:0003824	1.1e-81
	TMHMM	Y
SSS_6s	Transcription				72.97
	KEGG	dpte:113793023 uncharacterized protein LOC113793023	1e-71	239
	NR	gi|1535913620|ref|XP_027198790.1| uncharacterized protein LOC113793023 [Dermatophagoides pteronyssinus]	2e-70	239
	IPRO	PANTHER|PTHR33964|T|-|106|307|	7e-18
	IPRO	MobiDBLite|mobidb-lite|T|-|1|21|	-
SSS_7s	Transcription				84.1
	KEGGBR	br:ko01000|K08069|pantetheine hydrolase [EC:3.5.1.92]|Enzymes|Enzyme|3. Hydrolases|3.5 Acting on carbon-nitrogen bonds, other than peptide bonds|3.5.1 In linear amides|3.5.1.92 pantetheine hydrolase| VNN; pantetheine hydrolase [EC:3.5.1.92]	4e-58
	KEGGBR	br:ko00001|K08069|pantetheine hydrolase [EC:3.5.1.92]|KEGG Orthology (KO)|KO|Metabolism|Metabolism of cofactors and vitamins|00770 Pantothenate and CoA biosynthesis [PATH:ko00770]| VNN; pantetheine hydrolase [EC:3.5.1.92]	4e-58
	KEGGPW	path:ko00770|34|K08069	-
	SWISS	sp|Q9BDJ5|VNN1_PIG Pantetheinase OS=Sus scrofa GN=VNN1 PE=2 SV=1	9e-54	195
	KEGG	dpte:113793022 vascular non-inflammatory molecule 3-like	0	596
	NR	gi|934163728|gb|KPM11437.1| carbon-nitrogen hydrolase-like protein [Sarcoptes scabiei]	0	1136
	IPRO	Pfam|PF00795|IPR003010|Carbon-nitrogen hydrolase|42|223|GO:0006807	3.8e-21
	IPRO	PANTHER|PTHR10609|IPR040154|Biotinidase/VNN family|17|530|	7.8e-99
	IPRO	Gene3D|G3DSA:3.60.110.10|IPR036526|Carbon-nitrogen hydrolase superfamily|19|308|	5.1e-75
	IPRO	SUPERFAMILY|SSF56317|IPR036526|Carbon-nitrogen hydrolase superfamily|50|305|	2.88e-36
	SIGNALP	Y
SSS_8s	Transcription				12.01
	KEGG	dpte:113793030 uncharacterized protein LOC113793030	7e-58	209
	NR	gi|934163729|gb|KPM11438.1| hypothetical protein QR98_0100080 [Sarcoptes scabiei]	0	709
	IPRO	SUPERFAMILY|SSF53850|T|-|5|361|	1.86e-22
	IPRO	Pfam|PF10613|IPR019594|Ionotropic glutamate receptor, L-glutamate and glycine-binding domain|9|113|GO:0004970|GO:0016020	1.2e-12
	IPRO	Gene3D|G3DSA:1.10.287.70|T|-|121|408|	1.6e-38
	IPRO	Gene3D|G3DSA:3.40.190.10|T|-|111|328|	1.6e-38
	IPRO	PANTHER|PTHR42643|T|-|4|418|	3.9e-42
	IPRO	Gene3D|G3DSA:3.40.190.10|T|-|37|380|	1.6e-38
SSS_9s	Transcription				1.53
	KEGGBR	br:ko01000|K09174|regulatory factor X 4|Enzymes|	3e-45
	KEGGBR	br:ko03000|K09174|regulatory factor X 4|Transcription factors|Transcription factors|Eukaryotic Type|Other basic domains|RF-X| RFX4; regulatory factor X 4	3e-45
	MERPTS	MER0492412 - family T3 unassigned peptidases (Saccoglossus kowalevskii) [T03.UPW]#T03#{peptidase unit: 483-804}~source XP_006811168~	3e-42	171
	MERPTSINH	MER0159778 - family I32 unassigned peptidase inhibitors (Drosophila simulans) [I32.UPW]#I32#{inhibitor unit: 801-931}~source XP_002103988~	3e-22	107
	SWISS	sp|Q33E94|RFX4_HUMAN Transcription factor RFX4 OS=Homo sapiens GN=RFX4 PE=1 SV=2	2e-46	181
	KEGG	dpte:113793055 uncharacterized protein LOC113793055	8e-136	441
	NR	gi|1535913682|ref|XP_027198824.1| uncharacterized protein LOC113793055 [Dermatophagoides pteronyssinus]	1e-134	441
	IPRO	Gene3D|G3DSA:1.10.10.10|IPR036388|Winged helix-like DNA-binding domain superfamily|52|127|	1.2e-34
	IPRO	PANTHER|PTHR12619:SF25|T|-|29|662|	2.6e-93
	IPRO	PANTHER|PTHR12619|IPR039779|RFX-like DNA-binding protein|29|662|GO:0003700	2.6e-93
	IPRO	MobiDBLite|mobidb-lite|T|-|740|764|	-
	IPRO	SUPERFAMILY|SSF46785|IPR036390|Winged helix DNA-binding domain superfamily|52|126|	1.22e-24
	IPRO	MobiDBLite|mobidb-lite|T|-|1|42|	-
	IPRO	MobiDBLite|mobidb-lite|T|-|248|276|	-
	IPRO	Pfam|PF02257|IPR003150|DNA-binding RFX-type winged-helix domain|51|126|GO:0003677|GO:0006355	7.3e-32
SSS_10s	Transcription				13.64
	KEGGBR	br:ko01000|K16663|CMRF35-like molecule 9|Enzymes|	3e-11
	KEGGBR	br:ko04516|K16663|CMRF35-like molecule 9|Cell adhesion molecules and their ligands|CAM|3. Selectin Family|SELL; selectin, lymphocyte [KO:K06495]|CD300LG, NEPMUCIN; CMRF35-like molecule 9	3e-11
	SWISS	sp|Q9CWP6|MSPD2_MOUSE Motile sperm domain-containing protein 2 OS=Mus musculus GN=Mospd2 PE=1 SV=2	1e-24	107
	KEGG	dpte:113793006 motile sperm domain-containing protein 2-like	5e-137	400
	NR	gi|934158873|gb|KPM08081.1| motile sperm domain-containing protein 2-like protein [Sarcoptes scabiei]	0	629
	IPRO	Pfam|PF00650|IPR001251|CRAL-TRIO lipid binding domain|106|248|	2e-19
	IPRO	CDD|cd00170|IPR001251|CRAL-TRIO lipid binding domain|110|248|	1.56223e-14
	IPRO	PANTHER|PTHR46384|T|-|25|254|	8.8e-41
	IPRO	SUPERFAMILY|SSF46938|IPR036273|CRAL/TRIO, N-terminal domain superfamily|20|94|	6.28e-10
	IPRO	SUPERFAMILY|SSF52087|IPR036865|CRAL-TRIO lipid binding domain superfamily|98|257|	5.89e-28
	IPRO	Gene3D|G3DSA:3.40.525.10|IPR036865|CRAL-TRIO lipid binding domain superfamily|5|283|	9.8e-30
SSS_11s	Transcription				6.56
	KEGGBR	br:ko04812|K10394|kinesin family member 3/17|Cytoskeleton proteins|Cytoskeleton|Eukaryotic cytoskeleton proteins|Microtubules|Tubulin-binding proteins|Kinesins| KIF3_17; kinesin family member 3/17	9e-164
	KEGGBR	br:ko01000|K10394|kinesin family member 3/17|Enzymes|	9e-164
	MERPTS	MER0267184 - subfamily S26B unassigned peptidases (Clonorchis sinensis) [S26.UPB]#S26B#{peptidase unit: 28-129}~source GAA50371~	2e-133	424
	MERPTSINH	MER0664029 - family I15 unassigned peptidase inhibitors (Egretta garzetta) [I15.UPW]#I15#{inhibitor unit: 1019-1061}~source XP_009647983~	1e-55	211
	SWISS	sp|Q5R4H3|KIF3A_PONAB Kinesin-like protein KIF3A OS=Pongo abelii GN=KIF3A PE=2 SV=1	1e-125	398
	KEGG	dpte:113794877 kinesin-like protein KIF3B	0	768
	NR	gi|934154269|gb|KPM04889.1| kinesin-like protein KIF3C-like protein [Sarcoptes scabiei]	0	1045
	IPRO	Coils|Coil|T|-|315|408|	-
	IPRO	MobiDBLite|mobidb-lite|T|-|715|754|	-
	IPRO	Coils|Coil|T|-|247|267|	-
	IPRO	PANTHER|PTHR24115:SF744|T|-|7|269|	3.7e-157
	IPRO	Coils|Coil|T|-|688|708|	-
	IPRO	MobiDBLite|mobidb-lite|T|-|482|522|	-
	IPRO	MobiDBLite|mobidb-lite|T|-|457|474|	-
	IPRO	PRINTS|PR00380|IPR001752|Kinesin motor domain|182|203|GO:0003777|GO:0005524|GO:0007018|GO:0008017	5.9e-28
	IPRO	PRINTS|PR00380|IPR001752|Kinesin motor domain|132|150|GO:0003777|GO:0005524|GO:0007018|GO:0008017	5.9e-28
	IPRO	PRINTS|PR00380|IPR001752|Kinesin motor domain|98|115|GO:0003777|GO:0005524|GO:0007018|GO:0008017	5.9e-28
	IPRO	SMART|SM00129|IPR001752|Kinesin motor domain|1|240|GO:0003777|GO:0005524|GO:0007018|GO:0008017	7.4e-85
	IPRO	PANTHER|PTHR24115|IPR027640|Kinesin-like protein|7|269|GO:0003777|GO:0007018	3.7e-157
	IPRO	Pfam|PF00225|IPR001752|Kinesin motor domain|1|232|GO:0003777|GO:0005524|GO:0007018|GO:0008017	1.6e-85
	IPRO	PANTHER|PTHR24115:SF744|T|-|290|448|	3.7e-157
	IPRO	Gene3D|G3DSA:3.40.850.10|IPR036961|Kinesin motor domain superfamily|1|251|	2.7e-107
	IPRO	PANTHER|PTHR24115|IPR027640|Kinesin-like protein|290|448|GO:0003777|GO:0007018	3.7e-157
	IPRO	ProSitePatterns|PS00411|IPR019821|Kinesin motor domain, conserved site|131|142|GO:0003777|GO:0005524|GO:0007018	-
	IPRO	SUPERFAMILY|SSF52540|IPR027417|P-loop containing nucleoside triphosphate hydrolase|1|266|	1.28e-90
	IPRO	MobiDBLite|mobidb-lite|T|-|457|527|	-
SSS_12s	Transcription				25.64
	SWISS	sp|Q28DB0|TT39B_XENTR Tetratricopeptide repeat protein 39B OS=Xenopus tropicalis GN=ttc39b PE=2 SV=1	4e-134	414
	KEGG	dpte:113794898 tetratricopeptide repeat protein 39B-like	0	881
	NR	gi|934154270|gb|KPM04890.1| tetratricopeptide repeat protein 39B-like protein [Sarcoptes scabiei]	0	1246
	IPRO	PANTHER|PTHR31859|IPR019412|Inclusion body clearance protein Iml2/Tetratricopeptide repeat protein 39|79|628|	2.5e-188
	IPRO	SUPERFAMILY|SSF48452|IPR011990|Tetratricopeptide-like helical domain superfamily|324|613|GO:0005515	1.35e-11
	IPRO	PANTHER|PTHR31859:SF9|T|-|79|628|	2.5e-188
	IPRO	MobiDBLite|mobidb-lite|T|-|47|63|	-
	IPRO	Pfam|PF10300|IPR019412|Inclusion body clearance protein Iml2/Tetratricopeptide repeat protein 39|90|550|	2e-109
	IPRO	MobiDBLite|mobidb-lite|T|-|22|63|	-
	IPRO	MobiDBLite|mobidb-lite|T|-|26|46|	-
SSS_13s	Transcription				9.82
	KEGGBR	br:ko01001|K05855|spleen tyrosine kinase [EC:2.7.10.2]|Protein kinases|Kinase|Tyrosine protein kinases|Syk family| SYK; spleen tyrosine kinase [EC:2.7.10.2]	2e-93
	KEGGBR	br:ko01000|K05855|spleen tyrosine kinase [EC:2.7.10.2]|Enzymes|Enzyme|2. Transferases|2.7 Transferring phosphorus-containing groups|2.7.10 Protein-tyrosine kinases|2.7.10.2 non-specific protein-tyrosine kinase| SYK; spleen tyrosine kinase [EC:2.7.10.2]	2e-93
	KEGGBR	br:ko00001|K05855|spleen tyrosine kinase [EC:2.7.10.2]|KEGG Orthology (KO)|KO|Environmental Information Processing|Signal transduction|04064 NF-kappa B signaling pathway [PATH:ko04064]| SYK; spleen tyrosine kinase [EC:2.7.10.2]	2e-93
	KEGGPW	path:ko04064|85|K05855	-
	KEGGPW	path:ko04151|235|K05855	-
	KEGGPW	path:ko04380|99|K05855	-
	KEGGPW	path:ko04650|83|K05855	-
	KEGGPW	path:ko04662|54|K05855	-
	KEGGPW	path:ko04664|44|K05855	-
	KEGGPW	path:ko04666|54|K05855	-
	KEGGPW	path:ko05152|131|K05855	-
	KEGGPW	path:ko05169|150|K05855	-
	KEGGPW	path:ko05203|133|K05855	-
	MERPTS	MER0230869 - transferrin receptor protein (Pteropus alecto) [M28.972]#M28B#{peptidase unit: 337-560}~source ELK17592~	5e-51	203
	MERPTSINH	MER0549028 - family I15 unassigned peptidase inhibitors (Lipotes vexillifer) [I15.UPW]#I15#{inhibitor unit: 263-304}~source XP_007457606~	5e-57	218
	SWISS	sp|F1N9Y5|KSYK_CHICK Tyrosine-protein kinase SYK OS=Gallus gallus GN=SYK PE=1 SV=2	2e-75	268
	KEGG	dpte:113793838 probable serine/threonine-protein kinase DDB_G0282963	1e-180	589
	NR	gi|1124152607|gb|APQ43263.1| ZAP-70, partial [Sarcoptes scabiei]	0	659
	IPRO	SMART|SM00219|IPR020635|Tyrosine-protein kinase, catalytic domain|1098|1355|GO:0004713|GO:0006468	1.3e-119
	IPRO	Gene3D|G3DSA:3.30.200.20|T|-|1068|1178|	9.1e-25
	IPRO	MobiDBLite|mobidb-lite|T|-|360|379|	-
	IPRO	Pfam|PF07714|IPR001245|Serine-threonine/tyrosine-protein kinase, catalytic domain|1099|1355|GO:0004672|GO:0006468	3.2e-89
	IPRO	MobiDBLite|mobidb-lite|T|-|572|619|	-
	IPRO	ProSitePatterns|PS00107|IPR017441|Protein kinase, ATP binding site|1104|1131|GO:0005524	-
	IPRO	MobiDBLite|mobidb-lite|T|-|355|422|	-
	IPRO	SUPERFAMILY|SSF56112|IPR011009|Protein kinase-like domain superfamily|1092|1389|	1.18e-76
	IPRO	MobiDBLite|mobidb-lite|T|-|66|93|	-
	IPRO	PANTHER|PTHR24418:SF369|T|-|1104|1364|	1.3e-95
	IPRO	MobiDBLite|mobidb-lite|T|-|747|780|	-
	IPRO	MobiDBLite|mobidb-lite|T|-|249|270|	-
	IPRO	MobiDBLite|mobidb-lite|T|-|712|731|	-
	IPRO	ProSitePatterns|PS00109|IPR008266|Tyrosine-protein kinase, active site|1219|1231|GO:0004672|GO:0006468	-
	IPRO	PANTHER|PTHR24418|T|-|1104|1364|	1.3e-95
	IPRO	MobiDBLite|mobidb-lite|T|-|401|422|	-
	IPRO	MobiDBLite|mobidb-lite|T|-|991|1020|	-
	IPRO	Gene3D|G3DSA:1.10.510.10|T|-|1179|1377|	3.5e-53
	IPRO	PRINTS|PR00109|IPR001245|Serine-threonine/tyrosine-protein kinase, catalytic domain|1176|1189|GO:0004672|GO:0006468	7.2e-27
	IPRO	PRINTS|PR00109|IPR001245|Serine-threonine/tyrosine-protein kinase, catalytic domain|1282|1304|GO:0004672|GO:0006468	7.2e-27
	IPRO	PRINTS|PR00109|IPR001245|Serine-threonine/tyrosine-protein kinase, catalytic domain|1326|1348|GO:0004672|GO:0006468	7.2e-27
	IPRO	PRINTS|PR00109|IPR001245|Serine-threonine/tyrosine-protein kinase, catalytic domain|1263|1273|GO:0004672|GO:0006468	7.2e-27
	IPRO	PRINTS|PR00109|IPR001245|Serine-threonine/tyrosine-protein kinase, catalytic domain|1213|1231|GO:0004672|GO:0006468	7.2e-27
	IPRO	MobiDBLite|mobidb-lite|T|-|564|619|	-
	IPRO	MobiDBLite|mobidb-lite|T|-|1003|1017|	-
SSS_14s	Transcription				14.54
	SWISS	sp|Q9HCJ5|ZSWM6_HUMAN Zinc finger SWIM domain-containing protein 6 OS=Homo sapiens GN=ZSWIM6 PE=1 SV=2	0	644
	KEGG	dpte:113793150 zinc finger SWIM domain-containing protein 4-like	0	1828
	NR	gi|934154266|gb|KPM04886.1| zinc finger SWIM domain-containing protein 5-like protein [Sarcoptes scabiei]	0	2150
	IPRO	MobiDBLite|mobidb-lite|T|-|1|29|	-
	IPRO	MobiDBLite|mobidb-lite|T|-|95|124|	-
	IPRO	PANTHER|PTHR22619:SF0|T|-|979|1643|	6.6e-243
	IPRO	MobiDBLite|mobidb-lite|T|-|150|176|	-
	IPRO	PANTHER|PTHR22619|T|-|979|1643|	6.6e-243
	IPRO	PANTHER|PTHR22619|T|-|301|965|	6.6e-243
	IPRO	MobiDBLite|mobidb-lite|T|-|30|86|	-
	IPRO	PANTHER|PTHR22619:SF0|T|-|301|965|	6.6e-243
	IPRO	MobiDBLite|mobidb-lite|T|-|1049|1068|	-
	IPRO	MobiDBLite|mobidb-lite|T|-|150|172|	-
	IPRO	MobiDBLite|mobidb-lite|T|-|1|124|	-
	IPRO	Coils|Coil|T|-|21|41|	-
	IPRO	Coils|Coil|T|-|1640|1644|	-
	IPRO	MobiDBLite|mobidb-lite|T|-|230|251|	-
	IPRO	MobiDBLite|mobidb-lite|T|-|1049|1064|	-
SSS_15s	Transcription				19.36
	KEGGBR	br:ko04812|K10423|CAP-Gly domain-containing linker protein 3/4|Cytoskeleton proteins|Cytoskeleton|Eukaryotic cytoskeleton proteins|Microtubules|Tubulin-binding proteins|Cytoplasmic linker proteins (CLIPs)| CLIP3_4; CAP-Gly domain-containing linker protein 3/4	1e-123
	KEGGBR	br:ko01000|K10423|CAP-Gly domain-containing linker protein 3/4|Enzymes|	1e-123
	MERPTS	MER1151289 - subfamily M23B unassigned peptidases (Ramazzottius varieornatus) [M23.UPB]#M23B#{peptidase unit: 386-596}~source A0A1D1VRW7~	1e-35	149
	MERPTSINH	MER1109203 - family I4 unassigned peptidase inhibitors (Strongyloides venezuelensis) [I04.UPW]#I04#{inhibitor unit: 698-854}~source SVE_0864700~	1e-10	68.6
	SWISS	sp|Q8N3C7|CLIP4_HUMAN CAP-Gly domain-containing linker protein 4 OS=Homo sapiens GN=CLIP4 PE=1 SV=1	1e-124	392
	KEGG	dpte:113799210 CAP-Gly domain-containing linker protein 4-like	0	785
	NR	gi|934154273|gb|KPM04893.1| CAP-GLY domain containing linker protein-like protein 2 [Sarcoptes scabiei]	0	1376
	IPRO	ProSitePatterns|PS00845|IPR000938|CAP Gly-rich domain|608|639|	-
	IPRO	Gene3D|G3DSA:1.25.40.20|IPR036770|Ankyrin repeat-containing domain superfamily|68|237|	2.8e-18
	IPRO	Gene3D|G3DSA:2.30.30.190|IPR036859|CAP Gly-rich domain superfamily|579|664|	1.6e-27
	IPRO	PANTHER|PTHR18916:SF32|T|-|44|347|	3.2e-113
	IPRO	CDD|cd00204|IPR020683|Ankyrin repeat-containing domain|99|220|	2.36182e-14
	IPRO	SUPERFAMILY|SSF48403|IPR036770|Ankyrin repeat-containing domain superfamily|82|219|	3.98e-17
	IPRO	PANTHER|PTHR18916:SF32|T|-|366|668|	3.2e-113
	IPRO	SUPERFAMILY|SSF74924|IPR036859|CAP Gly-rich domain superfamily|264|355|	1.7e-32
	IPRO	SMART|SM01052|IPR000938|CAP Gly-rich domain|280|345|	1.8e-32
	IPRO	SMART|SM01052|IPR000938|CAP Gly-rich domain|591|655|	2.6e-30
	IPRO	SMART|SM01052|IPR000938|CAP Gly-rich domain|422|487|	8.3e-30
	IPRO	SUPERFAMILY|SSF74924|IPR036859|CAP Gly-rich domain superfamily|589|664|	2.62e-29
	IPRO	Gene3D|G3DSA:2.30.30.190|IPR036859|CAP Gly-rich domain superfamily|255|352|	4.8e-32
	IPRO	Gene3D|G3DSA:2.30.30.190|IPR036859|CAP Gly-rich domain superfamily|398|497|	1.3e-31
	IPRO	MobiDBLite|mobidb-lite|T|-|360|378|	-
	IPRO	PANTHER|PTHR18916|T|-|44|347|	3.2e-113
	IPRO	SUPERFAMILY|SSF74924|IPR036859|CAP Gly-rich domain superfamily|416|518|	7.07e-31
	IPRO	ProSitePatterns|PS00845|IPR000938|CAP Gly-rich domain|298|329|	-
	IPRO	Pfam|PF01302|IPR000938|CAP Gly-rich domain|280|343|	1.8e-22
	IPRO	Pfam|PF01302|IPR000938|CAP Gly-rich domain|422|485|	5.4e-23
	IPRO	Pfam|PF01302|IPR000938|CAP Gly-rich domain|598|654|	1.4e-23
	IPRO	PANTHER|PTHR18916|T|-|366|668|	3.2e-113
	IPRO	MobiDBLite|mobidb-lite|T|-|359|378|	-
SSS_16s	Transcription				10.81
	MERPTS	MER0451951 - family M1 unassigned peptidases (Xiphophorus maculatus) [M01.UPW]#M01#{peptidase unit: 1998-2178}~source XP_005795094~	0	965
	SWISS	sp|Q96HP0|DOCK6_HUMAN Dedicator of cytokinesis protein 6 OS=Homo sapiens GN=DOCK6 PE=1 SV=3	0	1170
	KEGG	dpte:113799207 dedicator of cytokinesis protein 7-like	0	2521
	NR	gi|934154275|gb|KPM04895.1| dedicator of cytokinesis protein 7-like protein 2 [Sarcoptes scabiei]	0	3452
	IPRO	Gene3D|G3DSA:1.20.58.740|T|-|2159|2287|	5.3e-41
	IPRO	PANTHER|PTHR23317:SF65|T|-|1638|2292|	0
	IPRO	PANTHER|PTHR23317:SF65|T|-|372|970|	0
	IPRO	PANTHER|PTHR23317:SF65|T|-|1172|1505|	0
	IPRO	Pfam|PF06920|IPR010703|Dedicator of cytokinesis, C-terminal|1726|2280|	2.4e-171
	IPRO	MobiDBLite|mobidb-lite|T|-|268|289|	-
	IPRO	Pfam|PF14429|IPR027007|DHR-1 domain|723|902|	2.1e-42
	IPRO	PANTHER|PTHR23317|IPR026791|Dedicator of cytokinesis|1172|1505|GO:0005085|GO:0007264	0
	IPRO	MobiDBLite|mobidb-lite|T|-|196|217|	-
	IPRO	Gene3D|G3DSA:1.25.40.410|T|-|1818|1985|	1.1e-49
	IPRO	Gene3D|G3DSA:2.60.40.150|IPR035892|C2 domain superfamily|726|856|	4.2e-13
	IPRO	PANTHER|PTHR23317|IPR026791|Dedicator of cytokinesis|1638|2292|GO:0005085|GO:0007264	0
	IPRO	PANTHER|PTHR23317|IPR026791|Dedicator of cytokinesis|372|970|GO:0005085|GO:0007264	0
SSS_17s	Transcription				49.69
	KEGGBR	br:ko03036|K09201|transcription factor YY|Chromosome|Chromosome and associated proteins|Eukaryotic Type|Histone modification proteins|Polycomb group proteins|Other polycomb group proteins| YY; transcription factor YY	1e-83
	KEGGBR	br:ko03029|K09201|transcription factor YY|Mitochondrial biogenesis|br:ko03029|Mitochondrial quality control factors|Regulator of mitochondrial biogenesis|Ubiquitas transcription factors| YY; transcription factor YY	1e-83
	KEGGBR	br:ko01000|K09201|transcription factor YY|Enzymes|	1e-83
	KEGGBR	br:ko03000|K09201|transcription factor YY|Transcription factors|Transcription factors|Eukaryotic Type|Zinc finger|Cys2His2 ubiquitous factors| YY; transcription factor YY	1e-83
	MERPTS	MER0268907 - site 2 peptidase (Ailuropoda melanoleuca) [M50.001]#M50A#{peptidase unit: 522-637}~source GENSCAN00000024280~	6e-74	254
	MERPTSINH	MER0592087 - family I39 unassigned peptidase inhibitors (Chelonia mydas) [I39.UPW]#I39#{inhibitor unit: 8-89}~source XP_007070103~	1e-20	98.2
	SWISS	sp|P25490|TYY1_HUMAN Transcriptional repressor protein YY1 OS=Homo sapiens GN=YY1 PE=1 SV=2	3e-82	267
	KEGG	dpte:113799212 zinc finger and SCAN domain-containing protein 4-like	1e-88	288
	NR	gi|934154271|gb|KPM04891.1| transcription factor YY2-like protein [Sarcoptes scabiei]	0	709
	IPRO	PANTHER|PTHR14003|T|-|57|422|	3.2e-80
	IPRO	Gene3D|G3DSA:3.30.160.60|T|-|313|341|	6.8e-14
	IPRO	SUPERFAMILY|SSF57667|IPR036236|Zinc finger C2H2 superfamily|322|377|	9.5e-20
	IPRO	Gene3D|G3DSA:3.30.160.60|T|-|368|409|	1.8e-12
	IPRO	ProSitePatterns|PS00028|IPR013087|Zinc finger C2H2-type|344|366|GO:0003676	-
	IPRO	Gene3D|G3DSA:3.30.160.60|T|-|281|311|	4.2e-11
	IPRO	ProSitePatterns|PS00028|IPR013087|Zinc finger C2H2-type|374|396|GO:0003676	-
	IPRO	MobiDBLite|mobidb-lite|T|-|261|279|	-
	IPRO	Gene3D|G3DSA:3.30.160.60|T|-|342|367|	1.5e-13
	IPRO	MobiDBLite|mobidb-lite|T|-|261|281|	-
	IPRO	ProSitePatterns|PS00028|IPR013087|Zinc finger C2H2-type|316|336|GO:0003676	-
	IPRO	PANTHER|PTHR14003:SF1|T|-|57|422|	3.2e-80
SSS_18s	Transcription				4.59
	KEGGBR	br:ko04050|K05129|muscle, skeletal, receptor tyrosine kinase [EC:2.7.10.1]|Cytokine receptors|Receptor|Receptor tyrosine kinase|RTK class XVII (MuSK receptor family)| MUSK; muscle, skeletal, receptor tyrosine kinase [EC:2.7.10.1]	0
	KEGGBR	br:ko01001|K05129|muscle, skeletal, receptor tyrosine kinase [EC:2.7.10.1]|Protein kinases|Kinase|Tyrosine protein kinases|Musk family| MUSK; muscle, skeletal, receptor tyrosine kinase [EC:2.7.10.1]	0
	KEGGBR	br:ko01000|K05129|muscle, skeletal, receptor tyrosine kinase [EC:2.7.10.1]|Enzymes|Enzyme|2. Transferases|2.7 Transferring phosphorus-containing groups|2.7.10 Protein-tyrosine kinases|2.7.10.1 receptor protein-tyrosine kinase| MUSK; muscle, skeletal, receptor tyrosine kinase [EC:2.7.10.1]	0
	KEGGBR	br:ko01020|K05129|muscle, skeletal, receptor tyrosine kinase [EC:2.7.10.1]|Enzyme-linked receptors|Receptor|Receptor tyrosine kinases|RTK class XVII (MuSK receptor family)| MUSK; muscle, skeletal, receptor tyrosine kinase [EC:2.7.10.1]	0
	MERPEP	MER0225545 - thrombin (Anolis carolinensis) [S01.217]#S01A#{peptidase unit: 29-284}~source ENSACAP00000003746~	1e-12	73.2
	MERPTS	MER1143923 - family S10 non-peptidase homologues (Strongyloides stercoralis) [S10.UNW]#S10#{peptidase unit: 21-388}~source SSTP_0001193300_2~	4e-51	201
	MERPTSINH	MER0777365 - family I43 unassigned peptidase inhibitors (Latimeria chalumnae) [I43.UPW]#I43#{inhibitor unit: 99-171}~source H3AUZ8~	0	621
	SWISS	sp|Q8AXY6|MUSK_CHICK Muscle, skeletal receptor tyrosine protein kinase OS=Gallus gallus GN=MUSK PE=2 SV=1	0	610
	KEGG	dpte:113799208 tyrosine-protein kinase transmembrane receptor Ror2-like	0	1329
	NR	gi|934154272|gb|KPM04892.1| tyrosine-protein kinase transmembrane receptor Ror2-like protein [Sarcoptes scabiei]	0	1457
	IPRO	Gene3D|G3DSA:3.30.200.20|T|-|619|715|	3.9e-30
	IPRO	Pfam|PF01392|IPR020067|Frizzled domain|270|395|GO:0005515	3.7e-11
	IPRO	Pfam|PF00051|IPR000001|Kringle|423|501|	6.7e-21
	IPRO	Gene3D|G3DSA:1.10.2000.10|IPR036790|Frizzled cysteine-rich domain superfamily|267|410|GO:0005515	1.8e-32
	IPRO	PIRSF|PIRSF000615|T|-|519|742|	2e-23
	IPRO	PIRSF|PIRSF000615|T|-|730|943|	1.7e-50
	IPRO	ProSitePatterns|PS00021|IPR018056|Kringle, conserved site|471|484|	-
	IPRO	Gene3D|G3DSA:1.10.510.10|T|-|716|922|	5.3e-52
	IPRO	PANTHER|PTHR24416|T|-|161|912|	3e-190
	IPRO	SMART|SM00130|IPR000001|Kringle|421|503|	2.6e-37
	IPRO	ProSitePatterns|PS00107|IPR017441|Protein kinase, ATP binding site|639|667|GO:0005524	-
	IPRO	Gene3D|G3DSA:2.60.40.10|IPR013783|Immunoglobulin-like fold|47|152|	1e-20
	IPRO	Pfam|PF13927|T|-|51|133|	5.8e-14
	IPRO	SMART|SM00219|IPR020635|Tyrosine-protein kinase, catalytic domain|633|910|GO:0004713|GO:0006468	4.5e-123
	IPRO	CDD|cd00108|IPR000001|Kringle|422|502|	5.49913e-37
	IPRO	SMART|SM00408|IPR003598|Immunoglobulin subtype 2|63|136|	7.9e-09
	IPRO	PRINTS|PR00109|IPR001245|Serine-threonine/tyrosine-protein kinase, catalytic domain|713|726|GO:0004672|GO:0006468	1.5e-33
	IPRO	PRINTS|PR00109|IPR001245|Serine-threonine/tyrosine-protein kinase, catalytic domain|768|786|GO:0004672|GO:0006468	1.5e-33
	IPRO	PRINTS|PR00109|IPR001245|Serine-threonine/tyrosine-protein kinase, catalytic domain|818|828|GO:0004672|GO:0006468	1.5e-33
	IPRO	PRINTS|PR00109|IPR001245|Serine-threonine/tyrosine-protein kinase, catalytic domain|881|903|GO:0004672|GO:0006468	1.5e-33
	IPRO	PRINTS|PR00109|IPR001245|Serine-threonine/tyrosine-protein kinase, catalytic domain|837|859|GO:0004672|GO:0006468	1.5e-33
	IPRO	SUPERFAMILY|SSF48726|IPR036179|Immunoglobulin-like domain superfamily|51|149|	2.64e-20
	IPRO	ProSitePatterns|PS00109|IPR008266|Tyrosine-protein kinase, active site|774|786|GO:0004672|GO:0006468	-
	IPRO	SUPERFAMILY|SSF56112|IPR011009|Protein kinase-like domain superfamily|609|908|	5.26e-75
	IPRO	Pfam|PF07714|IPR001245|Serine-threonine/tyrosine-protein kinase, catalytic domain|635|910|GO:0004672|GO:0006468	1.4e-85
	IPRO	PANTHER|PTHR24416:SF317|T|-|161|912|	3e-190
	IPRO	SMART|SM00409|IPR003599|Immunoglobulin subtype|57|148|	7.9e-13
	IPRO	SUPERFAMILY|SSF57440|IPR013806|Kringle-like fold|420|504|	6.52e-31
	IPRO	Gene3D|G3DSA:2.40.20.10|IPR038178|Kringle superfamily|411|507|	1.1e-26
	TMHMM	Y
SSS_19s	Transcription				17.46
	SWISS	sp|Q8IYS2|K2013_HUMAN Uncharacterized protein KIAA2013 OS=Homo sapiens GN=KIAA2013 PE=2 SV=1	3e-63	227
	KEGG	dpte:113798485 uncharacterized protein KIAA2013 homolog	0	897
	NR	gi|1535899228|ref|XP_027204837.1| uncharacterized protein KIAA2013 homolog [Dermatophagoides pteronyssinus]	0	897
	IPRO	Pfam|PF10222|T|-|45|685|	1.4e-133
	IPRO	PANTHER|PTHR31386|IPR018795|Protein of unknown function DUF2152|47|683|	3.2e-141
	TMHMM	Y
SSS_20s	Transcription				32.32
	KEGGBR	br:ko04812|K10395|kinesin family member 4/7/21/27|Cytoskeleton proteins|Cytoskeleton|Eukaryotic cytoskeleton proteins|Microtubules|Tubulin-binding proteins|Kinesins| KIF4S; kinesin family member 4/7/21/27	0
	KEGGBR	br:ko01000|K10395|kinesin family member 4/7/21/27|Enzymes|	0
	MERPEP	MER0157540 - family S9 non-peptidase homologues (Dipodomys ordii) [S09.UNW]#S09X#{peptidase unit: 1304-1436}~source ENSDORP00000014492~	3e-16	82.8
	MERPTS	MER0157540 - family S9 non-peptidase homologues (Dipodomys ordii) [S09.UNW]#S09X#{peptidase unit: 1304-1436}~source ENSDORP00000014492~	6e-149	506
	MERPTSINH	MER0537865 - family I2 unassigned peptidase inhibitors (Ceratotherium simum) [I02.UPW]#I02#{inhibitor unit: 774-824}~source XP_004423792~	1e-35	150
	SWISS	sp|Q9QXL1|KI21B_MOUSE Kinesin-like protein KIF21B OS=Mus musculus GN=Kif21b PE=1 SV=2	0	624
	KEGG	aag:5571651 kinesin-like protein KIF21B isoform X1	0	756
	NR	gi|934154278|gb|KPM04898.1| DNA polymerase delta catalytic subunit-like protein [Sarcoptes scabiei]	0	2012
	IPRO	Coils|Coil|T|-|567|674|	-
	IPRO	ProSitePatterns|PS00678|IPR019775|WD40 repeat, conserved site|1335|1349|	-
	IPRO	Gene3D|G3DSA:2.130.10.10|IPR015943|WD40/YVTN repeat-like-containing domain superfamily|1412|1632|GO:0005515	8.4e-37
	IPRO	Coils|Coil|T|-|735|762|	-
	IPRO	Gene3D|G3DSA:3.40.850.10|IPR036961|Kinesin motor domain superfamily|1|367|	1.5e-122
	IPRO	Coils|Coil|T|-|361|395|	-
	IPRO	Gene3D|G3DSA:2.130.10.10|IPR015943|WD40/YVTN repeat-like-containing domain superfamily|1304|1411|GO:0005515	4.4e-15
	IPRO	MobiDBLite|mobidb-lite|T|-|1169|1189|	-
	IPRO	SMART|SM00129|IPR001752|Kinesin motor domain|4|361|GO:0003777|GO:0005524|GO:0007018|GO:0008017	8.9e-129
	IPRO	Coils|Coil|T|-|857|908|	-
	IPRO	MobiDBLite|mobidb-lite|T|-|1247|1282|	-
	IPRO	CDD|cd01372|T|-|5|354|	7.68827e-160
	IPRO	SUPERFAMILY|SSF50978|IPR036322|WD40-repeat-containing domain superfamily|1319|1631|GO:0005515	1.17e-51
	IPRO	PRINTS|PR00380|IPR001752|Kinesin motor domain|208|225|GO:0003777|GO:0005524|GO:0007018|GO:0008017	7.6e-29
	IPRO	PRINTS|PR00380|IPR001752|Kinesin motor domain|76|97|GO:0003777|GO:0005524|GO:0007018|GO:0008017	7.6e-29
	IPRO	PRINTS|PR00380|IPR001752|Kinesin motor domain|303|324|GO:0003777|GO:0005524|GO:0007018|GO:0008017	7.6e-29
	IPRO	MobiDBLite|mobidb-lite|T|-|1014|1036|	-
	IPRO	CDD|cd00200|T|-|1320|1620|	1.5332e-54
	IPRO	MobiDBLite|mobidb-lite|T|-|1000|1040|	-
	IPRO	MobiDBLite|mobidb-lite|T|-|530|563|	-
	IPRO	MobiDBLite|mobidb-lite|T|-|1266|1282|	-
	IPRO	Coils|Coil|T|-|400|448|	-
	IPRO	Pfam|PF00225|IPR001752|Kinesin motor domain|12|353|GO:0003777|GO:0005524|GO:0007018|GO:0008017	3.5e-94
	IPRO	PANTHER|PTHR24115|IPR027640|Kinesin-like protein|541|787|GO:0003777|GO:0007018	9.4e-175
	IPRO	PANTHER|PTHR24115|IPR027640|Kinesin-like protein|6|515|GO:0003777|GO:0007018	9.4e-175
	IPRO	PANTHER|PTHR24115:SF398|T|-|541|787|	9.4e-175
	IPRO	PANTHER|PTHR24115:SF398|T|-|6|515|	9.4e-175
	IPRO	SUPERFAMILY|SSF52540|IPR027417|P-loop containing nucleoside triphosphate hydrolase|6|387|	9.75e-104
SSS_21s	Transcription				51.34
	KEGGBR	br:ko01000|K07048|phosphotriesterase-related protein|Enzymes|	2e-105
	SWISS	sp|A6QLJ8|PTER_BOVIN Phosphotriesterase-related protein OS=Bos taurus GN=PTER PE=2 SV=1	3e-103	314
	KEGG	dpte:113788518 phosphotriesterase-related protein-like	1e-172	494
	NR	gi|1535904105|ref|XP_027193778.1| phosphotriesterase-related protein-like [Dermatophagoides pteronyssinus]	2e-171	494
	IPRO	SUPERFAMILY|SSF51556|IPR032466|Metal-dependent hydrolase|6|348|	4.59e-70
	IPRO	Gene3D|G3DSA:3.20.20.140|T|-|4|349|	6.5e-102
	IPRO	ProSitePatterns|PS01322|IPR017947|Aryldialkylphosphatase, zinc-binding site|21|29|GO:0008270|GO:0009056|GO:0016788	-
	IPRO	Pfam|PF02126|IPR001559|Phosphotriesterase|15|348|GO:0008270|GO:0009056	3.6e-72
	IPRO	PANTHER|PTHR10819|IPR001559|Phosphotriesterase|5|349|GO:0008270|GO:0009056	8.7e-119
SSS_22s	Transcription				7.41
	KEGGBR	br:ko04147|K05463|ephrin-B|Exosome|Exosome|Exosomal proteins|Exosomal proteins of colorectal cancer cells| EFNB; ephrin-B	6e-63
	KEGGBR	br:ko04052|K05463|ephrin-B|Cytokines|Cytokines|PDGF family|Other growth factors| EFNB; ephrin-B	6e-63
	KEGGBR	br:ko01000|K05463|ephrin-B|Enzymes|	6e-63
	KEGGBR	br:ko04516|K05463|ephrin-B|Cell adhesion molecules and their ligands|CAM|7. Others|EPHA4, SEK, TYRO1; Eph receptor A4 [KO:K05105]|EFNB; ephrin-B	6e-63
	KEGGBR	br:ko00001|K05463|ephrin-B|KEGG Orthology (KO)|KO|Organismal Systems|Development|04360 Axon guidance [PATH:ko04360]| EFNB; ephrin-B	6e-63
	KEGGPW	path:ko04360|85|K05463	-
	MERPTS	MER0263443 - subfamily M12B unassigned peptidases (Pteropus vampyrus) [M12.UPB]#M12B#{peptidase unit: 225-430}~source GENSCAN00000040460~	1e-10	68.9
	SWISS	sp|P52799|EFNB2_HUMAN Ephrin-B2 OS=Homo sapiens GN=EFNB2 PE=1 SV=1	5e-13	73.6
	KEGG	dpte:113790941 transcription factor mef2A-like isoform X1	5e-156	463
	NR	gi|1535909386|ref|XP_027196447.1| myb-like protein AA isoform X2 [Dermatophagoides pteronyssinus]	1e-155	464
	IPRO	MobiDBLite|mobidb-lite|T|-|343|366|	-
	IPRO	SUPERFAMILY|SSF49503|IPR008972|Cupredoxin|31|174|	1.09e-32
	IPRO	PRINTS|PR01347|IPR001799|Ephrin receptor-binding domain|35|49|GO:0016020	1.6e-09
	IPRO	PRINTS|PR01347|IPR001799|Ephrin receptor-binding domain|84|99|GO:0016020	1.6e-09
	IPRO	PRINTS|PR01347|IPR001799|Ephrin receptor-binding domain|121|133|GO:0016020	1.6e-09
	IPRO	PRINTS|PR01347|IPR001799|Ephrin receptor-binding domain|134|145|GO:0016020	1.6e-09
	IPRO	CDD|cd02675|T|-|32|172|	2.16346e-48
	IPRO	MobiDBLite|mobidb-lite|T|-|264|284|	-
	IPRO	PANTHER|PTHR11304:SF29|T|-|16|287|	3.3e-66
	IPRO	MobiDBLite|mobidb-lite|T|-|183|205|	-
	IPRO	Pfam|PF00812|IPR001799|Ephrin receptor-binding domain|34|171|GO:0016020	5.8e-35
	IPRO	Gene3D|G3DSA:2.60.40.420|IPR008972|Cupredoxin|26|183|	1.6e-40
	IPRO	PANTHER|PTHR11304|IPR031328|Ephrin|16|287|	3.3e-66
	TMHMM	Y
SSS_23s	Transcription				72.06
	KEGGBR	br:ko03036|K11363|SAGA-associated factor 11|Chromosome|Chromosome and associated proteins|Eukaryotic Type|Histone modification proteins|HAT complexes|SAGA complex| SGF11; SAGA-associated factor 11	4e-20
	KEGGBR	br:ko03021|K11363|SAGA-associated factor 11|Transcription machinery (RNA polymerase)|br:ko03021|Eukaryotic type|RNA polymerase II system|Coactivators|SAGA/TFTC/STAGA complex| SGF11; SAGA-associated factor 11	4e-20
	KEGGBR	br:ko01000|K11363|SAGA-associated factor 11|Enzymes|	4e-20
	SWISS	sp|A1L209|AT7L3_DANRE Ataxin-7-like protein 3 OS=Danio rerio GN=atxn7l3 PE=2 SV=1	2e-21	96.3
	KEGG	dpte:113790590 ataxin-7-like protein 3	2e-38	142
	NR	gi|1535908723|ref|XP_027196079.1| ataxin-7-like protein 3 [Dermatophagoides pteronyssinus]	3e-37	142
	IPRO	MobiDBLite|mobidb-lite|T|-|100|128|	-
	IPRO	MobiDBLite|mobidb-lite|T|-|145|162|	-
	IPRO	MobiDBLite|mobidb-lite|T|-|38|72|	-
	IPRO	MobiDBLite|mobidb-lite|T|-|35|72|	-
	IPRO	Pfam|PF08209|IPR013246|SAGA complex, Sgf11 subunit|248|277|	3.1e-12
	IPRO	PANTHER|PTHR46367|T|-|139|293|	2.9e-30
	IPRO	MobiDBLite|mobidb-lite|T|-|95|165|	-
SSS_24s	Transcription				180.48
	KEGGBR	br:ko00002|K03037|26S proteasome regulatory subunit N7|KEGG pathway modules|Module|Structural complex|Genetic information processing|Proteasome|M00341 Proteasome, 19S regulatory particle (PA700) [PATH:map03050] [BR:ko03051]| PSMD6, RPN7; 26S proteasome regulatory subunit N7	1e-163
	KEGGBR	br:ko03051|K03037|26S proteasome regulatory subunit N7|Proteasome|Proteasome|Eukaryotic proteasome|Regulatory particles|PA700 (19S proteasome)|non-ATPase subunits| PSMD6, RPN7; 26S proteasome regulatory subunit N7	1e-163
	KEGGBR	br:ko01000|K03037|26S proteasome regulatory subunit N7|Enzymes|	1e-163
	KEGGBR	br:ko00001|K03037|26S proteasome regulatory subunit N7|KEGG Orthology (KO)|KO|Genetic Information Processing|Folding, sorting and degradation|03050 Proteasome [PATH:ko03050]| PSMD6, RPN7; 26S proteasome regulatory subunit N7	1e-163
	KEGGPW	path:ko03050|48|K03037	-
	KEGGPW	path:ko05169|150|K03037	-
	MERPTS	MER0827118 - subfamily M12A unassigned peptidases (Strigamia maritima) [M12.UPA]#M12A#{peptidase unit: 50-233}~source T1JEI6~	2e-121	391
	SWISS	sp|Q15008|PSMD6_HUMAN 26S proteasome non-ATPase regulatory subunit 6 OS=Homo sapiens GN=PSMD6 PE=1 SV=1	1e-163	468
	KEGG	dpte:113792866 26S proteasome non-ATPase regulatory subunit 6-like	0	580
	NR	gi|934162319|gb|KPM10479.1| 26S proteasome non-ATPase regulatory subunit 6-like protein [Sarcoptes scabiei]	0	652
	IPRO	SMART|SM00088|IPR000717|Proteasome component (PCI) domain|218|301|	5.9e-20
	IPRO	Coils|Coil|T|-|2|36|	-
	IPRO	SMART|SM00753|T|-|218|301|	5.9e-20
	IPRO	Pfam|PF01399|IPR000717|Proteasome component (PCI) domain|184|285|	5.8e-14
	IPRO	PANTHER|PTHR14145:SF1|IPR035268|26S Proteasome non-ATPase regulatory subunit 6|1|316|GO:0030234	5.6e-158
	IPRO	Pfam|PF10602|IPR019585|26S proteasome regulatory subunit Rpn7/COP9 signalosome complex subunit 1|1|166|	3.1e-59
	IPRO	PANTHER|PTHR14145|T|-|1|316|	5.6e-158
	IPRO	SUPERFAMILY|SSF46785|IPR036390|Winged helix DNA-binding domain superfamily|213|294|	9.8e-18
	IPRO	Gene3D|G3DSA:1.25.40.570|T|-|1|237|	2.9e-32
SSS_25s	Transcription				62.83
	KEGG	dpte:113792864 putative uncharacterized protein DDB_G0282129	4e-14	77.4
	NR	gi|934162320|gb|KPM10480.1| hypothetical protein QR98_0090360 [Sarcoptes scabiei]	1e-126	374
SSS_26s	Transcription				24.49
	KEGGBR	br:ko03021|K14845|RAT1-interacting protein|Transcription machinery (RNA polymerase)|br:ko03021|Eukaryotic type|RNA polymerase II system|Other transcription-related factors|Transcription termination factor| RAI1, DOM3Z; RAT1-interacting protein	3e-45
	KEGGBR	br:ko01000|K14845|RAT1-interacting protein|Enzymes|	3e-45
	KEGGBR	br:ko03009|K14845|RAT1-interacting protein|Ribosome biogenesis|Ribosome biogenesis|Eukaryotic Type|Pre-60S particles|Other pre-60S particles| RAI1, DOM3Z; RAT1-interacting protein	3e-45
	SWISS	sp|O70348|DXO_MOUSE Decapping and exoribonuclease protein OS=Mus musculus GN=Dxo PE=1 SV=2	4e-40	152
	KEGG	dpte:113792865 decapping and exoribonuclease protein-like isoform X1	1e-88	283
	NR	gi|934162321|gb|KPM10481.1| Dom3Z-like protein [Sarcoptes scabiei]	3e-158	457
	IPRO	Pfam|PF08652|IPR013961|RAI1-like|234|299|	7.8e-20
	IPRO	PANTHER|PTHR12395|IPR039039|RAI1-like family|27|382|	5.2e-78
	IPRO	PANTHER|PTHR12395:SF9|T|-|27|382|	5.2e-78
SSS_27s	Transcription				32.21
	KEGGBR	br:ko01000|K01022|keratan sulfate 6-sulfotransferase 1 [EC:2.8.2.21]|Enzymes|Enzyme|2. Transferases|2.8 Transferring sulfur-containing groups|2.8.2 Sulfotransferases|2.8.2.21 keratan sulfotransferase| CHST1; keratan sulfate 6-sulfotransferase 1 [EC:2.8.2.21]	7e-28
	KEGGBR	br:ko01003|K01022|keratan sulfate 6-sulfotransferase 1 [EC:2.8.2.21]|Glycosyltransferases|Glycosyltransferase|Unclassified|Sulfotransferases| CHST1; keratan sulfate 6-sulfotransferase 1 [EC:2.8.2.21]	7e-28
	KEGGBR	br:ko00001|K01022|keratan sulfate 6-sulfotransferase 1 [EC:2.8.2.21]|KEGG Orthology (KO)|KO|Metabolism|Glycan biosynthesis and metabolism|00533 Glycosaminoglycan biosynthesis - keratan sulfate [PATH:ko00533]| CHST1; keratan sulfate 6-sulfotransferase 1 [EC:2.8.2.21]	7e-28
	KEGGPW	path:ko00533|14|K01022	-
	SWISS	sp|O43916|CHST1_HUMAN Carbohydrate sulfotransferase 1 OS=Homo sapiens GN=CHST1 PE=1 SV=1	8e-22	99
	KEGG	dpte:113792871 carbohydrate sulfotransferase 4-like	2e-51	180
	NR	gi|934162322|gb|KPM10482.1| carbohydrate sulfotransferase-like protein [Sarcoptes scabiei]	4e-116	347
	IPRO	Pfam|PF00685|IPR000863|Sulfotransferase domain|54|325|GO:0008146	1.6e-24
	IPRO	PANTHER|PTHR10704:SF44|T|-|47|330|	1.9e-49
	IPRO	Gene3D|G3DSA:3.40.50.300|T|-|54|341|	3e-18
	IPRO	PANTHER|PTHR10704|T|-|47|330|	1.9e-49
	IPRO	SUPERFAMILY|SSF52540|IPR027417|P-loop containing nucleoside triphosphate hydrolase|54|327|	1.24e-27
	TMHMM	Y
SSS_28s	Transcription				65.87
	KEGG	dpte:113792845 uncharacterized protein LOC113792845 isoform X1	5e-88	270
	NR	gi|1535913274|ref|XP_027198598.1| uncharacterized protein LOC113792845 isoform X1 [Dermatophagoides pteronyssinus]	9e-87	270
	IPRO	PANTHER|PTHR33964:SF1|T|-|31|238|	4.6e-22
	IPRO	PANTHER|PTHR33964|T|-|31|238|	4.6e-22
	SIGNALP	Y
SSS_29s	Transcription				55.47
	KEGG	dpte:113792843 uncharacterized protein LOC113792843	1e-153	460
	NR	gi|934162323|gb|KPM10483.1| hypothetical protein QR98_0090390 [Sarcoptes scabiei]	0	665
	IPRO	PANTHER|PTHR34396:SF8|T|-|276|331|	4e-19
	IPRO	PANTHER|PTHR34396|T|-|128|192|	4e-19
	IPRO	MobiDBLite|mobidb-lite|T|-|435|458|	-
	IPRO	PANTHER|PTHR34396|T|-|276|331|	4e-19
	IPRO	Coils|Coil|T|-|35|62|	-
	IPRO	MobiDBLite|mobidb-lite|T|-|430|520|	-
	IPRO	PANTHER|PTHR34396:SF8|T|-|128|192|	4e-19
	IPRO	MobiDBLite|mobidb-lite|T|-|488|520|	-
	IPRO	Coils|Coil|T|-|467|494|	-
SSS_30s	Transcription				1891.22
	KEGGBR	br:ko02000|K05863|solute carrier family 25 (mitochondrial adenine nucleotide translocator), member 4/5/6/31|Transport system|br:ko02000|Solute Carrier Family (SLC)|SLC25: Mitochondrial carrier| SLC25A4S, ANT; solute carrier family 25 (mitochondrial adenine nucleotide translocator), member 4/5/6/31	0
	KEGGBR	br:ko03029|K05863|solute carrier family 25 (mitochondrial adenine nucleotide translocator), member 4/5/6/31|Mitochondrial biogenesis|br:ko03029|Mitochondrial DNA transcription, translation, and replication factors|Mitochondrial transcription and translation factors|Other mitochondrial DNA transcription and translation factors| SLC25A4S, ANT; solute carrier family 25 (mitochondrial adenine nucleot…	0
	KEGGBR	br:ko01000|K05863|solute carrier family 25 (mitochondrial adenine nucleotide translocator), member 4/5/6/31|Enzymes|	0
	KEGGBR	br:ko00001|K05863|solute carrier family 25 (mitochondrial adenine nucleotide translocator), member 4/5/6/31|KEGG Orthology (KO)|KO|Environmental Information Processing|Signal transduction|04020 Calcium signaling pathway [PATH:ko04020]| SLC25A4S, ANT; solute carrier family 25 (mitochondrial adenine nucleotide translocator), member 4/5/6/31	0
	KEGGPW	path:ko04020|138|K05863	-
	KEGGPW	path:ko05012|115|K05863	-
	KEGGPW	path:ko05016|149|K05863	-
	KEGGPW	path:ko05166|205|K05863	-
	MERPTS	MER1253409 - subfamily M28F unassigned peptidases (Penicillium antarcticum) [M28.UPF]#M28F#{peptidase unit: 921-1083}~source OQD87576~	5e-20	96.3
	MERPTSINH	MER1120596 - family I87 unassigned peptidase inhibitors (Haemonchus contortus) [I87.UPW]#I87#{inhibitor unit: 619-890}~source HCOI00329200_t1~	7e-15	78.2
	SWISS	sp|Q26365|ADT_DROME ADP,ATP carrier protein OS=Drosophila melanogaster GN=sesB PE=2 SV=4	2e-175	494
	KEGG	dpte:113792844 ADP/ATP translocase 3-like	0	548
	NR	gi|934162324|gb|KPM10484.1| ADP,ATP carrier protein 1-like protein [Sarcoptes scabiei]	0	611
	IPRO	Gene3D|G3DSA:1.50.40.10|IPR023395|Mitochondrial carrier domain superfamily|4|298|	5.7e-117
	IPRO	PANTHER|PTHR45635:SF7|T|-|2|298|	4e-172
	IPRO	PANTHER|PTHR45635|T|-|2|298|	4e-172
	IPRO	Pfam|PF00153|IPR018108|Mitochondrial substrate/solute carrier|210|298|	1.1e-14
	IPRO	Pfam|PF00153|IPR018108|Mitochondrial substrate/solute carrier|111|203|	7.5e-22
	IPRO	Pfam|PF00153|IPR018108|Mitochondrial substrate/solute carrier|6|101|	7.2e-25
	IPRO	PRINTS|PR00926|IPR002067|Mitochondrial carrier protein|11|24|GO:0022857|GO:0055085	8.8e-69
	IPRO	PRINTS|PR00926|IPR002067|Mitochondrial carrier protein|126|144|GO:0022857|GO:0055085	8.8e-69
	IPRO	PRINTS|PR00926|IPR002067|Mitochondrial carrier protein|217|239|GO:0022857|GO:0055085	8.8e-69
	IPRO	PRINTS|PR00926|IPR002067|Mitochondrial carrier protein|24|38|GO:0022857|GO:0055085	8.8e-69
	IPRO	PRINTS|PR00926|IPR002067|Mitochondrial carrier protein|73|93|GO:0022857|GO:0055085	8.8e-69
	IPRO	PRINTS|PR00926|IPR002067|Mitochondrial carrier protein|174|192|GO:0022857|GO:0055085	8.8e-69
	IPRO	PRINTS|PR00927|IPR002113|Adenine nucleotide translocator 1|8|20|GO:0005743|GO:0022857|GO:0055085	2.9e-40
	IPRO	PRINTS|PR00927|IPR002113|Adenine nucleotide translocator 1|111|124|GO:0005743|GO:0022857|GO:0055085	2.9e-40
	IPRO	PRINTS|PR00927|IPR002113|Adenine nucleotide translocator 1|51|72|GO:0005743|GO:0022857|GO:0055085	2.9e-40
	IPRO	PRINTS|PR00927|IPR002113|Adenine nucleotide translocator 1|84|96|GO:0005743|GO:0022857|GO:0055085	2.9e-40
	IPRO	PRINTS|PR00927|IPR002113|Adenine nucleotide translocator 1|213|229|GO:0005743|GO:0022857|GO:0055085	2.9e-40
	IPRO	SUPERFAMILY|SSF103506|IPR023395|Mitochondrial carrier domain superfamily|6|293|	1.57e-84
SSS_31s	Transcription				15.24
	MERPTS	MER0901014 - K02F2.1 protein ({Caenorhabditis elegans}) (Acanthocheilonema viteae) [S09.A75]#S09B#{peptidase unit: 547-780}~source nAv_1_0_1_t03437~	5e-36	154
	SWISS	sp|Q9BY12|SCAPE_HUMAN S phase cyclin A-associated protein in the endoplasmic reticulum OS=Homo sapiens GN=SCAPER PE=1 SV=2	5e-125	422
	KEGG	dpte:113792842 S phase cyclin A-associated protein in the endoplasmic reticulum-like isoform X1	0	1480
	NR	gi|1535913266|ref|XP_027198594.1| S phase cyclin A-associated protein in the endoplasmic reticulum-like isoform X1 [Dermatophagoides pteronyssinus]	0	1480
	IPRO	MobiDBLite|mobidb-lite|T|-|265|286|	-
	IPRO	Coils|Coil|T|-|466|488|	-
	IPRO	Pfam|PF16501|IPR032446|S phase cyclin A-associated protein in the endoplasmic reticulum, N-terminal|24|107|	1.9e-28
	IPRO	Coils|Coil|T|-|599|619|	-
	IPRO	Coils|Coil|T|-|274|323|	-
	IPRO	PANTHER|PTHR31434|T|-|250|1116|	5.7e-217
	IPRO	PANTHER|PTHR31434|T|-|21|228|	5.7e-217
	IPRO	Coils|Coil|T|-|379|423|	-
	IPRO	Coils|Coil|T|-|431|458|	-
SSS_32s	Transcription				234.59
	KEGGBR	br:ko01000|K01067|acetyl-CoA hydrolase [EC:3.1.2.1]|Enzymes|Enzyme|3. Hydrolases|3.1 Acting on ester bonds|3.1.2 Thioester hydrolases|3.1.2.1 acetyl-CoA hydrolase| E3.1.2.1, ACH1; acetyl-CoA hydrolase [EC:3.1.2.1]	4e-17
	KEGGBR	br:ko00001|K01067|acetyl-CoA hydrolase [EC:3.1.2.1]|KEGG Orthology (KO)|KO|Metabolism|Carbohydrate metabolism|00620 Pyruvate metabolism [PATH:ko00620]| E3.1.2.1, ACH1; acetyl-CoA hydrolase [EC:3.1.2.1]	4e-17
	KEGGPW	path:ko00620|76|K01067	-
	SWISS	sp|P38942|CAT2_CLOK5 4-hydroxybutyrate coenzyme A transferase OS=Clostridium kluyveri (strain ATCC 8527 / DSM 555 / NCIMB 10680) GN=cat2 PE=3 SV=3	3e-121	369
	KEGG	tut:107359225 uncharacterized protein LOC107359225	0	628
	NR	gi|1191615934|gb|OTF81720.1| 4-hydroxybutyrate coenzyme A transferase-like protein, partial [Euroglyphus maynei]	0	788
	IPRO	Pfam|PF02550|IPR003702|Acetyl-CoA hydrolase/transferase|98|255|GO:0003824|GO:0006084	1.6e-15
	IPRO	Pfam|PF13336|IPR026888|Acetyl-CoA hydrolase/transferase C-terminal domain|350|503|	2e-59
	IPRO	PANTHER|PTHR21432:SF20|T|-|99|515|	4.2e-213
	IPRO	PANTHER|PTHR21432|T|-|99|515|	4.2e-213
	IPRO	SUPERFAMILY|SSF100950|IPR037171|NagB/RpiA transferase-like|267|511|	2.51e-59
	IPRO	Gene3D|G3DSA:3.40.1080.10|T|-|96|261|	1.2e-58
	IPRO	Gene3D|G3DSA:3.30.750.70|T|-|262|366|	4.1e-41
	IPRO	Gene3D|G3DSA:3.40.1080.20|IPR038460|Acetyl-CoA hydrolase/transferase, C-terminal domain superfamily|368|512|	1.1e-59
	IPRO	SUPERFAMILY|SSF100950|IPR037171|NagB/RpiA transferase-like|99|301|	1.88e-40
SSS_33s	Transcription				2.26
	KEGG	dpte:113792807 type-2 histone deacetylase 1-like	1e-20	105
	NR	gi|934162146|gb|KPM10354.1| hypothetical protein QR98_0089090 [Sarcoptes scabiei]	2e-178	534
	IPRO	MobiDBLite|mobidb-lite|T|-|737|758|	-
	IPRO	MobiDBLite|mobidb-lite|T|-|89|115|	-
	SIGNALP	Y
SSS_35s	Transcription				56.52
	KEGG	dpte:113790586 uncharacterized protein LOC113790586	2e-18	89
	NR	gi|934156643|gb|KPM06540.1| hypothetical protein QR98_0050170, partial [Sarcoptes scabiei]	7e-95	293
SSS_36s	Transcription				94.95
	KEGGBR	br:ko03011|K02907|large subunit ribosomal protein L30|Ribosome|Ribosome|Ribosomal Proteins|Mitochondria|Large subunit| RP-L30, MRPL30, rpmD; large subunit ribosomal protein L30	2e-10
	KEGGBR	br:ko00002|K02907|large subunit ribosomal protein L30|KEGG pathway modules|Module|Structural complex|Genetic information processing|Ribosome|M00178 Ribosome, bacteria [PATH:map03010] [BR:ko03011]| RP-L30, MRPL30, rpmD; large subunit ribosomal protein L30	2e-10
	KEGGBR	br:ko01000|K02907|large subunit ribosomal protein L30|Enzymes|	2e-10
	KEGGBR	br:ko00001|K02907|large subunit ribosomal protein L30|KEGG Orthology (KO)|KO|Genetic Information Processing|Translation|03010 Ribosome [PATH:ko03010]| RP-L30, MRPL30, rpmD; large subunit ribosomal protein L30	2e-10
	KEGGPW	path:ko03010|143|K02907	-
	SWISS	sp|Q58DV5|RM30_BOVIN 39S ribosomal protein L30, mitochondrial OS=Bos taurus GN=MRPL30 PE=1 SV=1	4e-11	62.4
	KEGG	dpte:113789185 uncharacterized protein LOC113789185	3e-109	323
	NR	gi|934161099|gb|KPM09629.1| 39S ribosomal protein L30, mitochondrial-like protein [Sarcoptes scabiei]	2e-146	420
	IPRO	PANTHER|PTHR15892|IPR005996|Ribosomal protein L30, bacterial-type|64|151|GO:0003735|GO:0006412|GO:0015934	4e-21
	IPRO	Gene3D|G3DSA:3.30.1390.20|IPR036919|Ribosomal protein L30, ferredoxin-like fold domain superfamily|69|123|	1.1e-09
	IPRO	SUPERFAMILY|SSF55129|IPR036919|Ribosomal protein L30, ferredoxin-like fold domain superfamily|67|125|	6.67e-10
SSS_37s	Transcription				3.54
	KEGG	dpte:113790622 uncharacterized protein LOC113790622	5e-18	94
	NR	gi|1535915225|ref|XP_027199671.1| uncharacterized protein LOC113793799, partial [Dermatophagoides pteronyssinus]	1e-09	70.9
	IPRO	MobiDBLite|mobidb-lite|T|-|512|540|	-
	IPRO	Coils|Coil|T|-|91|111|	-
	IPRO	Coils|Coil|T|-|552|572|	-
	SIGNALP	Y
SSS_38s	Transcription				2.57
	SIGNALP	Y
SSS_39s	Transcription				2.96
	NR	gi|934158323|gb|KPM07714.1| hypothetical protein QR98_0062130 [Sarcoptes scabiei]	3e-76	236
	IPRO	MobiDBLite|mobidb-lite|T|-|144|172|	-
	IPRO	MobiDBLite|mobidb-lite|T|-|146|165|	-
	SIGNALP	Y
	TMHMM	Y
SSS_40s	Transcription				5.69
	KEGG	dpte:113797464 uncharacterized protein LOC113797464	8e-31	124
	NR	gi|934160032|gb|KPM08926.1| hypothetical protein QR98_0074520 [Sarcoptes scabiei]	2e-131	382
	IPRO	MobiDBLite|mobidb-lite|T|-|218|234|	-
	IPRO	MobiDBLite|mobidb-lite|T|-|218|240|	-
	TMHMM	Y
SSS_41s	Transcription				4.12
	KEGGBR	br:ko01000|K05324|potassium voltage-gated channel KQT-like subfamily, invertebrate|Enzymes|	4e-59
	KEGGBR	br:ko04040|K05324|potassium voltage-gated channel KQT-like subfamily, invertebrate|Ion channels|Channel|Voltage-gated cation channels|K+ channel, KCNQ, Kv7.x (KQT-like)| KCNQN; potassium voltage-gated channel KQT-like subfamily, invertebrate	4e-59
	MERPTS	MER0170563 - family M1 unassigned peptidases (Tribolium castaneum) [M01.UPW]#M01#{peptidase unit: 1053-1264}~source XP_971780~	4e-53	202
	MERPTSINH	MER0513705 - family I17 unassigned peptidase inhibitors (Camelus ferus) [I17.UPW]#I17#{inhibitor unit: 30-70}~source XP_006196105~	1e-12	73.2
	SWISS	sp|Q9Z351|KCNQ2_MOUSE Potassium voltage-gated channel subfamily KQT member 2 OS=Mus musculus GN=Kcnq2 PE=1 SV=1	2e-55	204
	KEGG	dpte:113797463 potassium voltage-gated channel subfamily KQT member 3-like isoform X1	0	600
	NR	gi|934158803|gb|KPM08038.1| potassium voltage-gated channel subfamily KQT-like protein, partial [Sarcoptes scabiei]	0	981
	IPRO	PANTHER|PTHR11537|IPR028325|Voltage-gated potassium channel|156|447|GO:0005249|GO:0006813|GO:0008076	1.9e-78
	IPRO	SUPERFAMILY|SSF81324|T|-|176|401|	4.35e-33
	IPRO	PRINTS|PR00169|T|-|211|234|	2.2e-19
	IPRO	PRINTS|PR00169|T|-|346|368|	2.2e-19
	IPRO	PRINTS|PR00169|T|-|313|336|	2.2e-19
	IPRO	PRINTS|PR00169|T|-|375|401|	2.2e-19
	IPRO	MobiDBLite|mobidb-lite|T|-|39|69|	-
	IPRO	Pfam|PF00520|IPR005821|Ion transport domain|178|399|GO:0005216|GO:0006811|GO:0016020|GO:0055085	2.2e-19
	IPRO	MobiDBLite|mobidb-lite|T|-|39|56|	-
	IPRO	PANTHER|PTHR11537:SF259|T|-|156|447|	1.9e-78
	IPRO	Gene3D|G3DSA:1.10.287.70|T|-|158|403|	4.2e-42
SSS_42s	Transcription				11.04
	KEGGBR	br:ko01000|K15630|GDP-D-glucose phosphorylase [EC:2.7.7.78]|Enzymes|Enzyme|2. Transferases|2.7 Transferring phosphorus-containing groups|2.7.7 Nucleotidyltransferases|2.7.7.78 GDP-D-glucose phosphorylase| VTC2; GDP-D-glucose phosphorylase [EC:2.7.7.78]	1e-41
	SWISS	sp|Q08CA1|GDPP1_DANRE GDP-D-glucose phosphorylase 1 OS=Danio rerio GN=gdpgp1 PE=2 SV=1	2e-40	151
	KEGG	dpte:113789670 GDP-D-glucose phosphorylase 1-like	2e-124	373
	NR	gi|1535894542|ref|XP_027195043.1| GDP-D-glucose phosphorylase 1-like [Dermatophagoides pteronyssinus]	3e-123	373
	IPRO	MobiDBLite|mobidb-lite|T|-|17|45|	-
	IPRO	PANTHER|PTHR20884:SF8|T|-|57|365|	1.8e-67
	IPRO	PANTHER|PTHR20884|IPR026506|GDP-L-galactose/GDP-D-glucose phosphorylase|57|365|GO:0080048	1.8e-67
SSS_43s	Transcription				0.52
	KEGG	dpte:113797410 probable serine/threonine-protein kinase DDB_G0282963	4e-42	170
	NR	gi|934155572|gb|KPM05807.1| hypothetical protein QR98_0042790 [Sarcoptes scabiei]	7e-154	451
	IPRO	MobiDBLite|mobidb-lite|T|-|76|105|	-
	IPRO	MobiDBLite|mobidb-lite|T|-|380|426|	-
SSS_44s	Transcription				2.85
	KEGGBR	br:ko03000|K04462|ecotropic virus integration site 1 protein|Transcription factors|Transcription factors|Eukaryotic Type|Zinc finger|Cys2His2 developmental/cell cycle regulators, Krueppel-like| EVI1; ecotropic virus integration site 1 protein	2e-66
	KEGGBR	br:ko01000|K04462|ecotropic virus integration site 1 protein|Enzymes|	2e-66
	KEGGBR	br:ko00001|K04462|ecotropic virus integration site 1 protein|KEGG Orthology (KO)|KO|Environmental Information Processing|Signal transduction|04010 MAPK signaling pathway [PATH:ko04010]| EVI1; ecotropic virus integration site 1 protein	2e-66
	KEGGPW	path:ko04010|185|K04462	-
	KEGGPW	path:ko05200|249|K04462	-
	KEGGPW	path:ko05220|57|K04462	-
	MERPTS	MER0330839 - subfamily M10A unassigned peptidases (Myotis davidii) [M10.UPA]#M10A#{peptidase unit: 52-223}~source ELK36419~	1e-22	110
	MERPTSINH	MER0290622 - subfamily I25A unassigned peptidase inhibitors (Callithrix jacchus) [I25.UPA]#I25A#{inhibitor unit: 38-131}~source XP_002743943~	2e-23	111
	SWISS	sp|Q03112|EVI1_HUMAN MDS1 and EVI1 complex locus protein EVI1 OS=Homo sapiens GN=MECOM PE=1 SV=2	1e-67	254
	KEGG	dpte:113797410 probable serine/threonine-protein kinase DDB_G0282963	3e-108	390
	NR	gi|934158317|gb|KPM07708.1| hypothetical protein QR98_0062070, partial [Sarcoptes scabiei]	0	910
	IPRO	SUPERFAMILY|SSF57667|IPR036236|Zinc finger C2H2 superfamily|206|256|	2.42e-12
	IPRO	MobiDBLite|mobidb-lite|T|-|841|866|	-
	IPRO	PANTHER|PTHR24393|T|-|206|414|	3e-156
	IPRO	PANTHER|PTHR24393:SF69|T|-|1191|1301|	3e-156
	IPRO	MobiDBLite|mobidb-lite|T|-|1478|1536|	-
	IPRO	Gene3D|G3DSA:3.30.160.60|T|-|266|294|	3.1e-09
	IPRO	MobiDBLite|mobidb-lite|T|-|1460|1475|	-
	IPRO	MobiDBLite|mobidb-lite|T|-|113|207|	-
	IPRO	MobiDBLite|mobidb-lite|T|-|1159|1185|	-
	IPRO	MobiDBLite|mobidb-lite|T|-|1293|1337|	-
	IPRO	MobiDBLite|mobidb-lite|T|-|364|402|	-
	IPRO	ProSitePatterns|PS00028|IPR013087|Zinc finger C2H2-type|1247|1268|GO:0003676	-
	IPRO	MobiDBLite|mobidb-lite|T|-|172|200|	-
	IPRO	MobiDBLite|mobidb-lite|T|-|1617|1695|	-
	IPRO	MobiDBLite|mobidb-lite|T|-|749|763|	-
	IPRO	MobiDBLite|mobidb-lite|T|-|797|866|	-
	IPRO	MobiDBLite|mobidb-lite|T|-|1435|1455|	-
	IPRO	ProSitePatterns|PS00028|IPR013087|Zinc finger C2H2-type|269|289|GO:0003676	-
	IPRO	ProSitePatterns|PS00028|IPR013087|Zinc finger C2H2-type|1219|1239|GO:0003676	-
	IPRO	PANTHER|PTHR24393|T|-|1191|1301|	3e-156
	IPRO	MobiDBLite|mobidb-lite|T|-|1186|1208|	-
	IPRO	MobiDBLite|mobidb-lite|T|-|1068|1155|	-
	IPRO	ProSitePatterns|PS00028|IPR013087|Zinc finger C2H2-type|240|261|GO:0003676	-
	IPRO	PANTHER|PTHR24393:SF69|T|-|206|414|	3e-156
	IPRO	Gene3D|G3DSA:3.30.160.60|T|-|1241|1271|	1.3e-12
	IPRO	MobiDBLite|mobidb-lite|T|-|684|703|	-
	IPRO	Coils|Coil|T|-|164|195|	-
	IPRO	ProSitePatterns|PS00028|IPR013087|Zinc finger C2H2-type|1276|1296|GO:0003676	-
	IPRO	MobiDBLite|mobidb-lite|T|-|1657|1684|	-
	IPRO	MobiDBLite|mobidb-lite|T|-|993|1023|	-
	IPRO	SUPERFAMILY|SSF57667|IPR036236|Zinc finger C2H2 superfamily|1212|1263|	1.57e-16
	IPRO	SUPERFAMILY|SSF57667|IPR036236|Zinc finger C2H2 superfamily|246|304|	5.43e-15
	IPRO	MobiDBLite|mobidb-lite|T|-|677|703|	-
	IPRO	MobiDBLite|mobidb-lite|T|-|1642|1656|	-
	IPRO	MobiDBLite|mobidb-lite|T|-|731|745|	-
	IPRO	MobiDBLite|mobidb-lite|T|-|1068|1212|	-
	IPRO	Gene3D|G3DSA:3.30.160.60|T|-|1208|1240|	1e-11
	IPRO	ProSitePatterns|PS00028|IPR013087|Zinc finger C2H2-type|297|317|GO:0003676	-
	IPRO	ProSitePatterns|PS00028|IPR013087|Zinc finger C2H2-type|212|232|GO:0003676	-
	IPRO	MobiDBLite|mobidb-lite|T|-|1432|1591|	-
	IPRO	Coils|Coil|T|-|1026|1046|	-
	IPRO	MobiDBLite|mobidb-lite|T|-|1302|1337|	-
	IPRO	MobiDBLite|mobidb-lite|T|-|721|763|	-
	IPRO	SUPERFAMILY|SSF57667|IPR036236|Zinc finger C2H2 superfamily|1253|1297|	3.93e-09
	IPRO	MobiDBLite|mobidb-lite|T|-|1617|1641|	-
	IPRO	MobiDBLite|mobidb-lite|T|-|801|828|	-
	IPRO	Coils|Coil|T|-|1601|1621|	-
SSS_45s	Transcription				18.86
	KEGGBR	br:ko03041|K08827|serine/threonine-protein kinase PRP4 [EC:2.7.11.1]|Spliceosome|br:ko03041|Other splicing related proteins|Spliceosome associated proteins (SAPs)|Other SAPs| PRPF4B; serine/threonine-protein kinase PRP4 [EC:2.7.11.1]	8e-90
	KEGGBR	br:ko01001|K08827|serine/threonine-protein kinase PRP4 [EC:2.7.11.1]|Protein kinases|Kinase|Serine/threonine protein kinases: CMGC group|DYRK family [Table]| PRPF4B; serine/threonine-protein kinase PRP4 [EC:2.7.11.1]	8e-90
	KEGGBR	br:ko01000|K08827|serine/threonine-protein kinase PRP4 [EC:2.7.11.1]|Enzymes|Enzyme|2. Transferases|2.7 Transferring phosphorus-containing groups|2.7.11 Protein-serine/threonine kinases|2.7.11.1 non-specific serine/threonine protein kinase| PRPF4B; serine/threonine-protein kinase PRP4 [EC:2.7.11.1]	8e-90
	MERPTS	MER1122267 - subfamily M14B unassigned peptidases (Hymenolepis microstoma) [M14.UPB]#M14B#{peptidase unit: 1575-1761}~source HmN_000328500~	1e-19	99.4
	MERPTSINH	MER0435589 - family I8 unassigned peptidase inhibitors (Bos grunniens) [I08.UPW]#I08#{inhibitor unit: 713-770}~source XP_005895187~	4e-12	73.6
	SWISS	sp|Q13523|PRP4B_HUMAN Serine/threonine-protein kinase PRP4 homolog OS=Homo sapiens GN=PRPF4B PE=1 SV=3	4e-87	300
	KEGG	dpte:113797461 serine/threonine-protein kinase PRP4 homolog	3e-124	411
	NR	gi|934158320|gb|KPM07711.1| serine/threonine-protein kinase prp4-like protein [Sarcoptes scabiei]	0	663
	IPRO	Coils|Coil|T|-|384|411|	-
	IPRO	Gene3D|G3DSA:3.30.200.20|T|-|517|603|	2.6e-36
	IPRO	MobiDBLite|mobidb-lite|T|-|373|390|	-
	IPRO	MobiDBLite|mobidb-lite|T|-|178|211|	-
	IPRO	MobiDBLite|mobidb-lite|T|-|105|123|	-
	IPRO	SUPERFAMILY|SSF56112|IPR011009|Protein kinase-like domain superfamily|534|684|	1.94e-29
	IPRO	MobiDBLite|mobidb-lite|T|-|133|398|	-
	IPRO	MobiDBLite|mobidb-lite|T|-|358|372|	-
	IPRO	PANTHER|PTHR24058|T|-|161|684|	1.1e-98
	IPRO	MobiDBLite|mobidb-lite|T|-|30|52|	-
	IPRO	Coils|Coil|T|-|72|109|	-
	IPRO	ProSitePatterns|PS00108|IPR008271|Serine/threonine-protein kinase, active site|671|683|GO:0004672|GO:0006468	-
	IPRO	MobiDBLite|mobidb-lite|T|-|104|123|	-
	IPRO	MobiDBLite|mobidb-lite|T|-|133|177|	-
	IPRO	Gene3D|G3DSA:1.10.510.10|T|-|604|696|	2.3e-18
	IPRO	MobiDBLite|mobidb-lite|T|-|212|357|	-
	IPRO	PANTHER|PTHR24058:SF103|T|-|161|684|	1.1e-98
	IPRO	Pfam|PF00069|IPR000719|Protein kinase domain|552|684|GO:0004672|GO:0005524|GO:0006468	4e-17
SSS_46s	Transcription				15.72
	KEGG	dpe:6599179 flocculation protein FLO11	4e-13	76.3
	NR	gi|934158322|gb|KPM07713.1| PAT1-like protein 1 [Sarcoptes scabiei]	7e-164	468
	IPRO	MobiDBLite|mobidb-lite|T|-|90|105|	-
	IPRO	MobiDBLite|mobidb-lite|T|-|59|257|	-
	SIGNALPTM	Y
	TMHMM	Y
SSS_48s	Transcription				7.28
	KEGGBR	br:ko01000|K06053|recombining binding protein suppressor of hairless|Enzymes|	0
	KEGGBR	br:ko00001|K06053|recombining binding protein suppressor of hairless|KEGG Orthology (KO)|KO|Environmental Information Processing|Signal transduction|04330 Notch signaling pathway [PATH:ko04330]| RBPSUH, RBPJK; recombining binding protein suppressor of hairless	0
	KEGGPW	path:ko04330|28|K06053	-
	KEGGPW	path:ko05169|150|K06053	-
	KEGGPW	path:ko05203|133|K06053	-
	SWISS	sp|Q91880|SUH_XENLA Suppressor of hairless protein homolog OS=Xenopus laevis GN=rbpj PE=1 SV=1	0	774
	KEGG	dpte:113794745 recombining binding protein suppressor of hairless-like	0	986
	NR	gi|1535917047|ref|XP_027200679.1| recombining binding protein suppressor of hairless-like [Dermatophagoides pteronyssinus]	0	986
	IPRO	Pfam|PF09270|IPR015350|Beta-trefoil DNA-binding domain|371|520|GO:0000978|GO:0006357	6.2e-74
	IPRO	SUPERFAMILY|SSF49417|IPR008967|p53-like transcription factor, DNA-binding|222|370|GO:0003700|GO:0006355	4.22e-61
	IPRO	MobiDBLite|mobidb-lite|T|-|99|145|	-
	IPRO	SMART|SM01267|IPR015351|RBP-J/Cbf11/Cbf12, DNA binding|239|370|GO:0003677|GO:0003700|GO:0005634|GO:0006355	9.5e-84
	IPRO	Pfam|PF09271|IPR015351|RBP-J/Cbf11/Cbf12, DNA binding|240|370|GO:0003677|GO:0003700|GO:0005634|GO:0006355	7.9e-50
	IPRO	Gene3D|G3DSA:2.80.10.50|T|-|367|524|	1.1e-170
	IPRO	MobiDBLite|mobidb-lite|T|-|169|215|	-
	IPRO	CDD|cd01176|IPR038007|RBP-Jkappa, IPT domain|542|638|GO:0003677|GO:0006355	2.10722e-62
	IPRO	MobiDBLite|mobidb-lite|T|-|99|215|	-
	IPRO	Gene3D|G3DSA:2.60.40.1450|IPR037095|RBP-J/Cbf11/Cbf12, DNA binding domain superfamily|223|545|GO:0003677|GO:0003700|GO:0005634|GO:0006355	1.1e-170
	IPRO	Gene3D|G3DSA:2.60.40.10|IPR013783|Immunoglobulin-like fold|547|640|	4.4e-40
	IPRO	PANTHER|PTHR10665|IPR040159|Suppressor of hairless-like|218|657|GO:0001228|GO:0006357	1.7e-270
	IPRO	SUPERFAMILY|SSF81296|IPR014756|Immunoglobulin E-set|526|638|	3.5e-36
	IPRO	SUPERFAMILY|SSF110217|IPR036358|Beta-trefoil domain superfamily|368|525|	3.4e-65
	IPRO	SMART|SM01268|IPR015350|Beta-trefoil DNA-binding domain|371|520|GO:0000978|GO:0006357	4.7e-91
	IPRO	MobiDBLite|mobidb-lite|T|-|1|25|	-
	IPRO	PANTHER|PTHR10665:SF3|T|-|218|657|	1.7e-270
SSS_49s	Transcription				4.07
	MERPEPINH	MER0783047 - family I43 unassigned peptidase inhibitors (Acromyrmex echinatior) [I43.UPW]#I43#{inhibitor unit: 74-201}~source F4X3S8~	2e-28	112
	MERPTS	MER0278072 - family M13 unassigned peptidases (Glossina morsitans) [M13.UPW]#M13#{peptidase unit: 303-835}~source TMP011141-PA~	2e-35	148
	MERPTSINH	MER0783446 - family I43 unassigned peptidase inhibitors (Ceratitis capitata) [I43.UPW]#I43#{inhibitor unit: 155-227}~source W8BQ92~	5e-47	170
	SWISS	sp|Q26474|LACH_SCHAM Lachesin OS=Schistocerca americana GN=LAC PE=1 SV=1	2e-19	94
	KEGG	dpte:113794753 uncharacterized protein LOC113794753	4e-100	331
	NR	gi|934164155|gb|KPM11745.1| hypothetical protein QR98_0103200 [Sarcoptes scabiei]	5e-111	350
	IPRO	Gene3D|G3DSA:2.60.40.10|IPR013783|Immunoglobulin-like fold|471|564|	3.1e-19
	IPRO	MobiDBLite|mobidb-lite|T|-|192|209|	-
	IPRO	SUPERFAMILY|SSF48726|IPR036179|Immunoglobulin-like domain superfamily|362|469|	5.68e-13
	IPRO	PANTHER|PTHR12231|T|-|356|565|	4.2e-59
	IPRO	Pfam|PF13927|T|-|466|549|	8.4e-13
	IPRO	CDD|cd00096|T|-|486|551|	1.26784e-11
	IPRO	MobiDBLite|mobidb-lite|T|-|186|213|	-
	IPRO	PANTHER|PTHR12231:SF234|T|-|356|565|	4.2e-59
	IPRO	SUPERFAMILY|SSF48726|IPR036179|Immunoglobulin-like domain superfamily|459|563|	7.81e-16
	IPRO	MobiDBLite|mobidb-lite|T|-|276|303|	-
	IPRO	SMART|SM00408|IPR003598|Immunoglobulin subtype 2|481|552|	2.6e-13
	IPRO	Gene3D|G3DSA:2.60.40.10|IPR013783|Immunoglobulin-like fold|360|468|	1.5e-18
SSS_50s	Transcription				3.45
	KEGGBR	br:ko01000|K13963|serpin B|Enzymes|	2e-13
	KEGGBR	br:ko00001|K13963|serpin B|KEGG Orthology (KO)|KO|Human Diseases|Infectious diseases|05146 Amoebiasis [PATH:ko05146]| SERPINB; serpin B	2e-13
	KEGGPW	path:ko05146|78|K13963	-
	MERPEPINH	MER0409689 - family I4 unassigned peptidase inhibitors (Pedosphaera parvula) [I04.UPW]#I04#{inhibitor unit: 39-409}~source ZP_03630443~	3e-20	91.3
	MERPTSINH	MER0409689 - family I4 unassigned peptidase inhibitors (Pedosphaera parvula) [I04.UPW]#I04#{inhibitor unit: 39-409}~source ZP_03630443~	4e-19	90.9
	SWISS	sp|P49920|CBG_SHEEP Corticosteroid-binding globulin OS=Ovis aries GN=SERPINA6 PE=2 SV=1	1e-14	78.6
	KEGG	dpte:113789179 serpin B11-like isoform X1	7e-80	260
	NR	gi|1535905813|ref|XP_027194476.1| serpin B11-like isoform X1 [Dermatophagoides pteronyssinus]	1e-78	260
	IPRO	PANTHER|PTHR11461|IPR000215|Serpin family|6|363|GO:0005615	1.6e-26
	IPRO	Gene3D|G3DSA:3.30.497.10|IPR042178|Serpin superfamily, domain 1|7|314|	5.1e-43
	IPRO	Gene3D|G3DSA:2.30.39.10|IPR042185|Serpin superfamily, domain 2|166|365|	5.1e-43
	IPRO	ProSitePatterns|PS00284|IPR023795|Serpin, conserved site|335|345|	-
	IPRO	Pfam|PF00079|IPR023796|Serpin domain|6|365|	4.3e-42
	IPRO	SUPERFAMILY|SSF56574|IPR036186|Serpin superfamily|3|365|	2.75e-47
	IPRO	PANTHER|PTHR11461:SF211|T|-|6|363|	1.6e-26
SSS_51s	Transcription				83.15
	KEGGBR	br:ko03021|K03145|transcription elongation factor S-II|Transcription machinery (RNA polymerase)|br:ko03021|Eukaryotic type|RNA polymerase II system|Other transcription-related factors|Transcription elongation factors| TFIIS; transcription elongation factor S-II	9e-91
	KEGGBR	br:ko01000|K03145|transcription elongation factor S-II|Enzymes|	9e-91
	SWISS	sp|P23193|TCEA1_HUMAN Transcription elongation factor A protein 1 OS=Homo sapiens GN=TCEA1 PE=1 SV=2	2e-88	274
	KEGG	dpte:113797705 transcription elongation factor S-II-like	3e-143	419
	NR	gi|934151379|gb|KPM02203.1| transcription elongation factor S-II-like protein 1 [Sarcoptes scabiei]	0	671
	IPRO	SMART|SM00510|IPR003618|Transcription elongation factor S-II, central domain|180|283|GO:0006351	2e-34
	IPRO	MobiDBLite|mobidb-lite|T|-|84|180|	-
	IPRO	MobiDBLite|mobidb-lite|T|-|90|180|	-
	IPRO	Gene3D|G3DSA:2.20.25.10|T|-|296|345|	1.4e-25
	IPRO	Pfam|PF01096|IPR001222|Zinc finger, TFIIS-type|305|343|GO:0003676|GO:0006351|GO:0008270	3.8e-17
	IPRO	PIRSF|PIRSF006704|IPR035100|Transcription elongation factor, IIS-type|2|345|	2.6e-100
	IPRO	SUPERFAMILY|SSF47676|IPR035441|TFIIS/LEDGF domain superfamily|4|92|	5.49e-21
	IPRO	Gene3D|G3DSA:1.20.930.10|IPR035441|TFIIS/LEDGF domain superfamily|1|98|	7.5e-24
	IPRO	SMART|SM00440|IPR001222|Zinc finger, TFIIS-type|305|344|GO:0003676|GO:0006351|GO:0008270	4.8e-18
	IPRO	Pfam|PF08711|IPR017923|Transcription factor IIS, N-terminal|32|82|GO:0005634	9.4e-13
	IPRO	CDD|cd13749|T|-|298|344|	8.13972e-25
	IPRO	TIGRFAM|TIGR01385|IPR006289|Transcription elongation factor, TFIIS|7|345|GO:0003676|GO:0005634|GO:0006351|GO:0006355	2.9e-89
	IPRO	ProSitePatterns|PS00466|IPR001222|Zinc finger, TFIIS-type|307|342|GO:0003676|GO:0006351|GO:0008270	-
	IPRO	SUPERFAMILY|SSF57783|T|-|301|343|	2.68e-16
	IPRO	PANTHER|PTHR11477:SF3|T|-|5|345|	2.9e-95
	IPRO	Pfam|PF07500|IPR003618|Transcription elongation factor S-II, central domain|180|291|GO:0006351	8.3e-36
	IPRO	PANTHER|PTHR11477|T|-|5|345|	2.9e-95
	IPRO	Gene3D|G3DSA:1.10.472.30|IPR036575|Transcription elongation factor S-II, central domain superfamily|173|285|GO:0006351	4e-37
	IPRO	Coils|Coil|T|-|1|21|	-
	IPRO	CDD|cd00183|T|-|5|83|	4.61218e-11
	IPRO	SMART|SM00509|IPR003617|Transcription elongation factor, TFIIS/CRSP70, N-terminal, sub-type|8|85|GO:0005634	1.1e-19
	IPRO	SUPERFAMILY|SSF46942|IPR036575|Transcription elongation factor S-II, central domain superfamily|175|276|GO:0006351	1.31e-29
SSS_53s	Transcription				229.78
	KEGGBR	br:ko03012|K03236|translation initiation factor 1A|Translation factors|Translation factors|Eukaryotic Type|Initiation factors|eIF-1| EIF1A; translation initiation factor 1A	3e-76
	KEGGBR	br:ko01000|K03236|translation initiation factor 1A|Enzymes|	3e-76
	KEGGBR	br:ko00001|K03236|translation initiation factor 1A|KEGG Orthology (KO)|KO|Genetic Information Processing|Translation|03013 RNA transport [PATH:ko03013]| EIF1A; translation initiation factor 1A	3e-76
	KEGGPW	path:ko03013|134|K03236	-
	SWISS	sp|Q5RA42|IF1AX_PONAB Eukaryotic translation initiation factor 1A, X-chromosomal OS=Pongo abelii GN=EIF1AX PE=2 SV=3	2e-71	218
	KEGG	dpte:113788811 eukaryotic translation initiation factor 1A, Y-chromosomal-like	5e-98	288
	NR	gi|934160621|gb|KPM09315.1| eukaryotic translation initiation factor 1A, X-chromosomal-like protein [Sarcoptes scabiei]	1e-101	301
	IPRO	Pfam|PF01176|IPR006196|RNA-binding domain, S1, IF1 type|32|93|GO:0003723|GO:0003743|GO:0006413	1.8e-21
	IPRO	PANTHER|PTHR21668:SF4|T|-|1|141|	8.6e-72
	IPRO	CDD|cd05793|IPR001253|Translation initiation factor 1A (eIF-1A)|33|109|GO:0003743|GO:0006413	1.16926e-43
	IPRO	Gene3D|G3DSA:2.40.50.140|T|-|2|148|	1.4e-56
	IPRO	MobiDBLite|mobidb-lite|T|-|1|26|	-
	IPRO	PANTHER|PTHR21668|IPR001253|Translation initiation factor 1A (eIF-1A)|1|141|GO:0003743|GO:0006413	8.6e-72
	IPRO	SMART|SM00652|IPR001253|Translation initiation factor 1A (eIF-1A)|28|110|GO:0003743|GO:0006413	1e-47
	IPRO	SUPERFAMILY|SSF50249|IPR012340|Nucleic acid-binding, OB-fold|2|139|	1.69e-47
	IPRO	ProSitePatterns|PS01262|IPR018104|Translation initiation factor 1A (eIF-1A), conserved site|41|63|GO:0003743|GO:0006413	-
	IPRO	TIGRFAM|TIGR00523|IPR001253|Translation initiation factor 1A (eIF-1A)|14|110|GO:0003743|GO:0006413	7.2e-36
SSS_54s	Transcription				24.74
	KEGGBR	br:ko01000|K09275|transcription factor CP2 and related proteins|Enzymes|	6e-123
	KEGGBR	br:ko03000|K09275|transcription factor CP2 and related proteins|Transcription factors|Transcription factors|Eukaryotic Type|eta-Scaffold factors with minor groove contacts|Grainyhead| TFCP2; transcription factor CP2 and related proteins	6e-123
	MERPTS	MER1115414 - family S10 non-peptidase homologues (Dirofilaria immitis) [S10.UNW]#S10#{peptidase unit: 474-560, 727-1025}~source nDi_2_2_2_t07234~	2e-39	164
	SWISS	sp|Q811S7|UBIP1_MOUSE Upstream-binding protein 1 OS=Mus musculus GN=Ubp1 PE=1 SV=1	6e-112	366
	KEGG	dpte:113794754 GATA zinc finger domain-containing protein 14-like	0	671
	NR	gi|934153049|gb|KPM03866.1| Transcription factor CP2-like protein 1 [Sarcoptes scabiei]	0	1511
	IPRO	MobiDBLite|mobidb-lite|T|-|284|345|	-
	IPRO	SUPERFAMILY|SSF47769|IPR013761|Sterile alpha motif/pointed domain superfamily|989|1043|	1.98e-09
	IPRO	MobiDBLite|mobidb-lite|T|-|910|936|	-
	IPRO	MobiDBLite|mobidb-lite|T|-|34|63|	-
	IPRO	MobiDBLite|mobidb-lite|T|-|41|57|	-
	IPRO	MobiDBLite|mobidb-lite|T|-|150|211|	-
	IPRO	MobiDBLite|mobidb-lite|T|-|133|238|	-
	IPRO	PANTHER|PTHR11037|IPR040167|Transcription factor CP2-like|234|1136|GO:0003700|GO:0006357	2.6e-148
	IPRO	Pfam|PF04516|IPR007604|CP2 transcription factor|663|854|	1.6e-62
	IPRO	PANTHER|PTHR11037:SF20|T|-|234|1136|	2.6e-148
	IPRO	MobiDBLite|mobidb-lite|T|-|222|238|	-
	IPRO	MobiDBLite|mobidb-lite|T|-|284|323|	-
	IPRO	Pfam|PF18016|IPR041418|SAM domain|981|1042|	3.3e-18
	IPRO	MobiDBLite|mobidb-lite|T|-|75|103|	-
	IPRO	MobiDBLite|mobidb-lite|T|-|391|408|	-
	IPRO	MobiDBLite|mobidb-lite|T|-|388|408|	-
SSS_55s	Transcription				47
	KEGGBR	br:ko03041|K13216|nuclear inhibitor of protein phosphatase 1 [EC:3.1.4.-]|Spliceosome|br:ko03041|Other splicing related proteins|Spliceosome associated proteins (SAPs)|Other SAPs| PPP1R8, NIPP1; nuclear inhibitor of protein phosphatase 1 [EC:3.1.4.-]	1e-94
	KEGGBR	br:ko01009|K13216|nuclear inhibitor of protein phosphatase 1 [EC:3.1.4.-]|Protein phosphatases and associated proteins|Protein phosphatases and associated proteins|Protein Ser/ Thr phosphatases|Phosphoprotein phosphatases (PPPs)|Protein phosphatase-1|PP1-interacting proteins (PIPs)| PPP1R8, NIPP1; nuclear inhibitor of protein phosphatase 1 [EC:3.1.4.-]	1e-94
	KEGGBR	br:ko01000|K13216|nuclear inhibitor of protein phosphatase 1 [EC:3.1.4.-]|Enzymes|Enzyme|3. Hydrolases|3.1 Acting on ester bonds|3.1.4 Phosphoric-diester hydrolases|3.1.4.-| PPP1R8, NIPP1; nuclear inhibitor of protein phosphatase 1 [EC:3.1.4.-]	1e-94
	MERPTS	MER0173369 - family M41 unassigned peptidases (Nasonia vitripennis) [M41.UPW]#M41#{peptidase unit: 965-1226}~source XP_001602382~	2e-10	66.2
	SWISS	sp|Q8R3G1|PP1R8_MOUSE Nuclear inhibitor of protein phosphatase 1 OS=Mus musculus GN=Ppp1r8 PE=1 SV=1	1e-80	254
	KEGG	dpte:113788804 nuclear inhibitor of protein phosphatase 1-like	2e-117	352
	NR	gi|1535904889|ref|XP_027194062.1| nuclear inhibitor of protein phosphatase 1-like [Dermatophagoides pteronyssinus]	4e-116	352
	IPRO	PANTHER|PTHR23308|T|-|5|244|	1.2e-96
	IPRO	MobiDBLite|mobidb-lite|T|-|273|312|	-
	IPRO	SUPERFAMILY|SSF49879|IPR008984|SMAD/FHA domain superfamily|8|124|GO:0005515	3.83e-23
	IPRO	Pfam|PF00498|IPR000253|Forkhead-associated (FHA) domain|45|114|GO:0005515	1.8e-15
	IPRO	MobiDBLite|mobidb-lite|T|-|283|312|	-
	IPRO	PANTHER|PTHR23308:SF28|T|-|5|244|	1.2e-96
	IPRO	Gene3D|G3DSA:2.60.200.20|T|-|1|128|	9.5e-36
	IPRO	CDD|cd00060|IPR000253|Forkhead-associated (FHA) domain|23|122|GO:0005515	4.04023e-20
SSS_56s	Transcription				85.71
	KEGGBR	br:ko01000|K06972|Unclassified|Enzymes|	8e-81
	MERPTS	MER0165311 - subfamily M16C unassigned peptidases (Tribolium castaneum) [M16.UPC]#M16C#{peptidase unit: 503-993}~source XP_974203~	4e-71	252
	SWISS	sp|Q8K2A1|GULP1_MOUSE PTB domain-containing engulfment adapter protein 1 OS=Mus musculus GN=Gulp1 PE=1 SV=1	6e-64	215
	KEGG	dpte:113794772 PTB domain-containing adapter protein ced-6-like isoform X1	7e-172	504
	NR	gi|934153050|gb|KPM03867.1| PTB domain-containing protein [Sarcoptes scabiei]	0	781
	IPRO	MobiDBLite|mobidb-lite|T|-|17|62|	-
	IPRO	PANTHER|PTHR11232:SF31|T|-|44|382|	3.6e-74
	IPRO	SMART|SM00462|IPR006020|PTB/PI domain|74|210|GO:0005515	5.5e-28
	IPRO	Gene3D|G3DSA:2.30.29.30|IPR011993|PH-like domain superfamily|59|208|	3.4e-48
	IPRO	MobiDBLite|mobidb-lite|T|-|259|314|	-
	IPRO	Pfam|PF00640|IPR006020|PTB/PI domain|79|205|GO:0005515	2.2e-27
	IPRO	MobiDBLite|mobidb-lite|T|-|268|298|	-
	IPRO	CDD|cd01273|T|-|66|209|	9.3598e-87
	IPRO	PANTHER|PTHR11232|T|-|44|382|	3.6e-74
	IPRO	SUPERFAMILY|SSF50729|T|-|63|208|	1.6e-44
SSS_57s	Transcription				160.46
	SWISS	sp|Q9CQN6|TM14C_MOUSE Transmembrane protein 14C OS=Mus musculus GN=Tmem14c PE=1 SV=1	1e-28	107
	KEGG	dpte:113788805 transmembrane protein 14C-like	3e-44	150
	NR	gi|934159207|gb|KPM08348.1| transmembrane protein 14C-like protein [Sarcoptes scabiei]	1e-56	184
	IPRO	Pfam|PF03647|IPR005349|TMEM14 family|39|128|GO:0016020	1.3e-27
	IPRO	PANTHER|PTHR12668:SF42|T|-|33|135|	3.2e-32
	IPRO	Gene3D|G3DSA:1.20.58.1140|T|-|23|138|	7.8e-39
	IPRO	PANTHER|PTHR12668|IPR005349|TMEM14 family|33|135|GO:0016020	3.2e-32
	TMHMM	Y
SSS_58s	Transcription				134.55
	NR	gi|934161991|gb|KPM10250.1| hypothetical protein QR98_0088010 [Sarcoptes scabiei]	1e-67	216
SSS_59s	Transcription				8.31
	KEGGBR	br:ko03036|K11593|eukaryotic translation initiation factor 2C|Chromosome|Chromosome and associated proteins|Eukaryotic Type|Heterochromatin formation proteins|RNA interference (RNAi) proteins|RISC (RNA-induced silencing complex)| ELF2C; eukaryotic translation initiation factor 2C	2e-62
	KEGGBR	br:ko01000|K11593|eukaryotic translation initiation factor 2C|Enzymes|	2e-62
	MERPTS	MER1119467 - family S9 non-peptidase homologues (Globodera pallida) [S09.UNW]#S09X#{peptidase unit: 359-708}~source GPLIN_000384800~	7e-45	182
	MERPTSINH	MER0804757 - family I87 unassigned peptidase inhibitors (Hymenolepis microstoma) [I87.UPW]#I87#{inhibitor unit: 29-229}~source A0A068XF52~	2e-47	189
	SWISS	sp|O77503|AGO2_RABIT Protein argonaute-2 (Fragment) OS=Oryctolagus cuniculus GN=AGO2 PE=1 SV=2	5e-58	219
	KEGG	dpte:113788952 protein argonaute-4-like	0	709
	NR	gi|934153334|gb|KPM04151.1| argonaute-2-like protein [Sarcoptes scabiei]	0	2036
	IPRO	SUPERFAMILY|SSF101690|IPR036085|PAZ domain superfamily|445|595|GO:0005515	2.04e-23
	IPRO	PANTHER|PTHR22891|T|-|235|1019|	1.1e-96
	IPRO	MobiDBLite|mobidb-lite|T|-|183|217|	-
	IPRO	SUPERFAMILY|SSF53098|IPR012337|Ribonuclease H-like superfamily|705|1011|	1.19e-61
	IPRO	Gene3D|G3DSA:3.40.50.2300|T|-|631|774|	2.3e-24
	IPRO	Pfam|PF02171|IPR003165|Piwi domain|711|1011|GO:0003676	5.4e-60
	IPRO	CDD|cd02846|T|-|445|555|	1.75906e-12
	IPRO	SMART|SM00950|IPR003165|Piwi domain|710|1018|GO:0003676	3.7e-54
	IPRO	MobiDBLite|mobidb-lite|T|-|25|61|	-
	IPRO	Gene3D|G3DSA:2.170.260.10|T|-|441|559|	5.7e-22
	IPRO	Gene3D|G3DSA:3.30.420.10|IPR036397|Ribonuclease H superfamily|780|1033|GO:0003676	5e-64
	IPRO	MobiDBLite|mobidb-lite|T|-|62|173|	-
	IPRO	MobiDBLite|mobidb-lite|T|-|1|217|	-
	IPRO	Pfam|PF02170|IPR003100|PAZ domain|456|556|GO:0005515	9.3e-13
SSS_60s	Transcription				17.36
	KEGGBR	br:ko02000|K05038|solute carrier family 6 (neurotransmitter transporter, amino acid) member 5/7/9/14|Transport system|br:ko02000|Solute Carrier Family (SLC)|SLC6: Sodium- and chloride-dependent neurotransmitter transporter| SLC6A5S; solute carrier family 6 (neurotransmitter transporter, amino acid) member 5/7/9/14	0
	KEGGBR	br:ko01000|K05038|solute carrier family 6 (neurotransmitter transporter, amino acid) member 5/7/9/14|Enzymes|	0
	MERPTS	MER0714776 - family C19 unassigned peptidases (Ophiophagus hannah) [C19.UPW]#C19#{peptidase unit: 639-815, 1210-1365}~source V8NS16~	6e-125	421
	MERPTSINH	MER0611683 - family I63 unassigned peptidase inhibitors (Latimeria chalumnae) [I63.UPW]#I63#{inhibitor unit: 977-1104}~source XP_005996069~	3e-44	176
	SWISS	sp|A7Y2W8|SC6A9_XENLA Sodium- and chloride-dependent glycine transporter 1 OS=Xenopus laevis GN=slc6a9 PE=2 SV=1	2e-153	470
	KEGG	dpte:113790145 sodium- and chloride-dependent glycine transporter 1-like	0	1199
	NR	gi|1535907795|ref|XP_027195572.1| sodium- and chloride-dependent glycine transporter 1-like [Dermatophagoides pteronyssinus]	0	1199
	IPRO	Pfam|PF00209|IPR000175|Sodium:neurotransmitter symporter|245|629|GO:0016021	2.3e-118
	IPRO	Pfam|PF00209|IPR000175|Sodium:neurotransmitter symporter|58|198|GO:0016021	8e-53
	IPRO	MobiDBLite|mobidb-lite|T|-|658|673|	-
	IPRO	ProSitePatterns|PS00610|IPR000175|Sodium:neurotransmitter symporter|81|95|GO:0016021	-
	IPRO	PRINTS|PR00176|IPR000175|Sodium:neurotransmitter symporter|94|113|GO:0016021	5.6e-56
	IPRO	PRINTS|PR00176|IPR000175|Sodium:neurotransmitter symporter|391|411|GO:0016021	5.6e-56
	IPRO	PRINTS|PR00176|IPR000175|Sodium:neurotransmitter symporter|445|464|GO:0016021	5.6e-56
	IPRO	PRINTS|PR00176|IPR000175|Sodium:neurotransmitter symporter|527|547|GO:0016021	5.6e-56
	IPRO	PRINTS|PR00176|IPR000175|Sodium:neurotransmitter symporter|65|86|GO:0016021	5.6e-56
	IPRO	PRINTS|PR00176|IPR000175|Sodium:neurotransmitter symporter|569|589|GO:0016021	5.6e-56
	IPRO	PRINTS|PR00176|IPR000175|Sodium:neurotransmitter symporter|137|163|GO:0016021	5.6e-56
	IPRO	PANTHER|PTHR11616|IPR000175|Sodium:neurotransmitter symporter|33|652|GO:0016021	7.4e-194
	IPRO	SUPERFAMILY|SSF161070|IPR037272|Sodium:neurotransmitter symporter superfamily|58|628|GO:0005328	4.05e-155
	IPRO	MobiDBLite|mobidb-lite|T|-|652|696|	-
	IPRO	MobiDBLite|mobidb-lite|T|-|753|808|	-
	IPRO	PANTHER|PTHR11616:SF231|T|-|33|652|	7.4e-194
SSS_61s	Transcription				60.79
SSS_62s	Transcription				21.31
	NR	gi|934151377|gb|KPM02201.1| Src homology 2 (SH2) domain containing protein [Sarcoptes scabiei]	1e-24	122
	IPRO	MobiDBLite|mobidb-lite|T|-|677|715|	-
	IPRO	MobiDBLite|mobidb-lite|T|-|946|964|	-
	IPRO	MobiDBLite|mobidb-lite|T|-|45|65|	-
	IPRO	MobiDBLite|mobidb-lite|T|-|919|1027|	-
	IPRO	MobiDBLite|mobidb-lite|T|-|860|875|	-
	IPRO	MobiDBLite|mobidb-lite|T|-|965|1006|	-
	IPRO	MobiDBLite|mobidb-lite|T|-|881|907|	-
	IPRO	MobiDBLite|mobidb-lite|T|-|80|110|	-
	IPRO	MobiDBLite|mobidb-lite|T|-|44|65|	-
	IPRO	Coils|Coil|T|-|752|779|	-
	IPRO	MobiDBLite|mobidb-lite|T|-|375|392|	-
	IPRO	MobiDBLite|mobidb-lite|T|-|755|790|	-
	IPRO	MobiDBLite|mobidb-lite|T|-|687|705|	-
	IPRO	MobiDBLite|mobidb-lite|T|-|831|859|	-
	IPRO	MobiDBLite|mobidb-lite|T|-|819|907|	-
	IPRO	MobiDBLite|mobidb-lite|T|-|771|785|	-
	IPRO	MobiDBLite|mobidb-lite|T|-|435|529|	-
	IPRO	Coils|Coil|T|-|828|848|	-
	IPRO	MobiDBLite|mobidb-lite|T|-|1069|1103|	-
	IPRO	MobiDBLite|mobidb-lite|T|-|1013|1027|	-
	IPRO	MobiDBLite|mobidb-lite|T|-|1069|1095|	-
	IPRO	MobiDBLite|mobidb-lite|T|-|634|659|	-
	IPRO	MobiDBLite|mobidb-lite|T|-|281|326|	-
	IPRO	MobiDBLite|mobidb-lite|T|-|375|394|	-
	IPRO	MobiDBLite|mobidb-lite|T|-|281|360|	-
	IPRO	MobiDBLite|mobidb-lite|T|-|919|945|	-
SSS_63s	Transcription				73.36
	KEGGBR	br:ko02000|K13751|solute carrier family 24 (sodium/potassium/calcium exchanger), member 3|Transport system|br:ko02000|Solute Carrier Family (SLC)|SLC24: Na+/(Ca2+-K+) exchanger| SLC24A3, NCKX3; solute carrier family 24 (sodium/potassium/calcium exchanger), member 3	8e-36
	KEGGBR	br:ko01000|K13751|solute carrier family 24 (sodium/potassium/calcium exchanger), member 3|Enzymes|	8e-36
	SWISS	sp|Q8MQW8|SPRI_DROME Protein sprint OS=Drosophila melanogaster GN=spri PE=2 SV=3	5e-80	290
	KEGG	dpte:113797696 protein sprint-like isoform X1	0	1054
	NR	gi|1535922912|ref|XP_027203920.1| protein sprint-like isoform X2 [Dermatophagoides pteronyssinus]	0	1055
	IPRO	MobiDBLite|mobidb-lite|T|-|53|68|	-
	IPRO	Gene3D|G3DSA:1.20.1050.80|IPR037191|VPS9 domain superfamily|658|818|	7.5e-21
	IPRO	MobiDBLite|mobidb-lite|T|-|1|68|	-
	IPRO	Pfam|PF02204|IPR003123|VPS9 domain|692|798|	1.5e-18
	IPRO	PANTHER|PTHR23101:SF104|T|-|144|934|	1.4e-101
	IPRO	SUPERFAMILY|SSF109993|IPR037191|VPS9 domain superfamily|545|805|	9.68e-36
	IPRO	MobiDBLite|mobidb-lite|T|-|222|246|	-
	IPRO	MobiDBLite|mobidb-lite|T|-|23|48|	-
	IPRO	PANTHER|PTHR23101|T|-|144|934|	1.4e-101
	IPRO	MobiDBLite|mobidb-lite|T|-|126|161|	-
SSS_64s	Transcription				12.62
	SWISS	sp|A8WGS4|TLCD2_DANRE TLC domain-containing protein 2 OS=Danio rerio GN=tlcd2 PE=2 SV=1	1e-36	135
	KEGG	dpte:113797774 TLC domain-containing protein 2-like	5e-104	314
	NR	gi|1535923083|ref|XP_027204013.1| TLC domain-containing protein 2-like, partial [Dermatophagoides pteronyssinus]	8e-103	314
	IPRO	Pfam|PF03798|IPR006634|TRAM/LAG1/CLN8 homology domain|57|242|GO:0016021	1.8e-19
	IPRO	PANTHER|PTHR13439:SF2|T|-|53|255|	2.6e-46
	IPRO	PANTHER|PTHR13439|T|-|53|255|	2.6e-46
	IPRO	SMART|SM00724|IPR006634|TRAM/LAG1/CLN8 homology domain|55|249|GO:0016021	9.7e-28
	TMHMM	Y
SSS_65s	Transcription				1.73
	NR	gi|934156076|gb|KPM06169.1| hypothetical protein QR98_0046420 [Sarcoptes scabiei]	0	958
	IPRO	MobiDBLite|mobidb-lite|T|-|179|194|	-
	IPRO	MobiDBLite|mobidb-lite|T|-|298|318|	-
	IPRO	Coils|Coil|T|-|381|401|	-
	IPRO	MobiDBLite|mobidb-lite|T|-|342|371|	-
	IPRO	MobiDBLite|mobidb-lite|T|-|179|213|	-
	IPRO	MobiDBLite|mobidb-lite|T|-|195|213|	-
	IPRO	MobiDBLite|mobidb-lite|T|-|297|375|	-
	IPRO	MobiDBLite|mobidb-lite|T|-|327|341|	-
SSS_66s	Transcription				32.75
	KEGGBR	br:ko01007|K01893|asparaginyl-tRNA synthetase [EC:6.1.1.22]|Amino acid related enzymes|Enzyme|Aminoacyl-tRNA synthetase|Class II (A)| NARS, asnS; asparaginyl-tRNA synthetase [EC:6.1.1.22]	8e-96
	KEGGBR	br:ko00002|K01893|asparaginyl-tRNA synthetase [EC:6.1.1.22]|KEGG pathway modules|Module|Functional set|Metabolism|Aminoacyl tRNA|M00360 Aminoacyl-tRNA biosynthesis, prokaryotes [PATH:map00970]| NARS, asnS; asparaginyl-tRNA synthetase [EC:6.1.1.22]	8e-96
	KEGGBR	br:ko01000|K01893|asparaginyl-tRNA synthetase [EC:6.1.1.22]|Enzymes|Enzyme|6. Ligases|6.1 Forming carbon-oxygen bonds|6.1.1 Ligases forming aminoacyl-tRNA and related compounds|6.1.1.22 asparagine---tRNA ligase| NARS, asnS; asparaginyl-tRNA synthetase [EC:6.1.1.22]	8e-96
	KEGGBR	br:ko03016|K01893|asparaginyl-tRNA synthetase [EC:6.1.1.22]|Transfer RNA biogenesis|br:ko03016|Eukaryotic Type|Aminoacyl-tRNA synthetases (AARSs)|Other AARSs| NARS, asnS; asparaginyl-tRNA synthetase [EC:6.1.1.22]	8e-96
	KEGGBR	br:ko00001|K01893|asparaginyl-tRNA synthetase [EC:6.1.1.22]|KEGG Orthology (KO)|KO|Genetic Information Processing|Translation|00970 Aminoacyl-tRNA biosynthesis [PATH:ko00970]| NARS, asnS; asparaginyl-tRNA synthetase [EC:6.1.1.22]	8e-96
	KEGGPW	path:ko00970|64|K01893	-
	MERPTS	MER1210136 - family M11 unassigned peptidases (Chlorella sorokiniana) [M11.UPW]#M11#{peptidase unit: 824-1068}~source PRW57561~	7e-36	148
	SWISS	sp|Q8BGV0|SYNM_MOUSE Probable asparagine--tRNA ligase, mitochondrial OS=Mus musculus GN=Nars2 PE=1 SV=1	8e-96	305
	KEGG	dpte:113791747 uncharacterized protein LOC113791747	6e-180	525
	NR	gi|934156079|gb|KPM06172.1| asparagine-tRNA ligase, mitochondrial-like protein [Sarcoptes scabiei]	0	652
	IPRO	PANTHER|PTHR22594|T|-|51|507|	1.7e-134
	IPRO	Gene3D|G3DSA:2.40.50.140|T|-|49|160|	6.5e-10
	IPRO	CDD|cd04318|T|-|76|155|	1.9414e-15
	IPRO	TIGRFAM|TIGR00457|IPR004522|Asparagine-tRNA ligase|68|506|GO:0000166|GO:0004816|GO:0005524|GO:0006421	1.3e-115
	IPRO	PRINTS|PR01042|IPR002312|Aspartyl/Asparaginyl-tRNA synthetase, class IIb|463|477|GO:0000166|GO:0004812|GO:0005524|GO:0006418	1e-09
	IPRO	PRINTS|PR01042|IPR002312|Aspartyl/Asparaginyl-tRNA synthetase, class IIb|254|266|GO:0000166|GO:0004812|GO:0005524|GO:0006418	1e-09
	IPRO	PRINTS|PR01042|IPR002312|Aspartyl/Asparaginyl-tRNA synthetase, class IIb|423|439|GO:0000166|GO:0004812|GO:0005524|GO:0006418	1e-09
	IPRO	PRINTS|PR01042|IPR002312|Aspartyl/Asparaginyl-tRNA synthetase, class IIb|270|283|GO:0000166|GO:0004812|GO:0005524|GO:0006418	1e-09
	IPRO	Gene3D|G3DSA:3.30.930.10|T|-|161|507|	2.3e-94
	IPRO	Pfam|PF00152|IPR004364|Aminoacyl-tRNA synthetase, class II (D/K/N)|175|502|GO:0000166|GO:0004812|GO:0005524|GO:0006418	2.5e-81
	IPRO	PANTHER|PTHR22594:SF46|T|-|51|507|	1.7e-134
	IPRO	SUPERFAMILY|SSF55681|T|-|173|503|	3.32e-72
SSS_67s	Transcription				10.19
	MERPTSINH	MER0532787 - family I63 unassigned peptidase inhibitors (Octodon degus) [I63.UPW]#I63#{inhibitor unit: 74-122}~source XP_004628053~	4e-12	68.9
	SWISS	sp|P98153|IDD_HUMAN Integral membrane protein DGCR2/IDD OS=Homo sapiens GN=DGCR2 PE=2 SV=1	6e-12	68.9
	KEGG	dpte:113791746 GATA zinc finger domain-containing protein 7-like isoform X1	1e-28	123
	NR	gi|934156078|gb|KPM06171.1| hypothetical protein QR98_0046440 [Sarcoptes scabiei]	6e-52	179
	IPRO	PANTHER|PTHR15256|T|-|15|174|	1.6e-29
SSS_68s	Transcription				30.92
	KEGGBR	br:ko00002|K07750|methylsterol monooxygenase [EC:1.14.13.72]|KEGG pathway modules|Module|Pathway module|Carbohydrate and lipid metabolism|Sterol biosynthesis|M00101 Cholesterol biosynthesis, squalene 2,3-epoxide => cholesterol [PATH:map00100]| E1.14.13.72, SC4MOL, ERG25; methylsterol monooxygenase [EC:1.14.13.72]	8e-61
	KEGGBR	br:ko01000|K07750|methylsterol monooxygenase [EC:1.14.13.72]|Enzymes|Enzyme|1. Oxidoreductases|1.14 Acting on paired donors with incorporation of molecular oxygen|1.14.13 With NADH or NADPH as one donor, and incorporation of one atom of oxygen into the other donor|1.14.13.72 methylsterol monooxygenase| E1.14.13.72, SC4MOL, ERG25; methylsterol monooxygenase [EC:1.14.13.72]	8e-61
	KEGGBR	br:ko00001|K07750|methylsterol monooxygenase [EC:1.14.13.72]|KEGG Orthology (KO)|KO|Metabolism|Lipid metabolism|00100 Steroid biosynthesis [PATH:ko00100]| E1.14.13.72, SC4MOL, ERG25; methylsterol monooxygenase [EC:1.14.13.72]	8e-61
	KEGGPW	path:ko00100|30|K07750	-
	MERPTSINH	MER0759457 - family I8 unassigned peptidase inhibitors (Cricetulus griseus) [I08.UPW]#I08#{inhibitor unit: 407-462}~source G3I8K2~	6e-14	75.1
	SWISS	sp|Q96IV6|FXDC2_HUMAN Fatty acid hydroxylase domain-containing protein 2 OS=Homo sapiens GN=FAXDC2 PE=2 SV=1	2e-58	195
	KEGG	dpte:113789740 fatty acid hydroxylase domain-containing protein 2-like	5e-101	307
	NR	gi|1535894564|ref|XP_027195122.1| fatty acid hydroxylase domain-containing protein 2-like [Dermatophagoides pteronyssinus]	9e-100	307
	IPRO	Pfam|PF04116|IPR006694|Fatty acid hydroxylase|126|249|GO:0005506|GO:0008610|GO:0016491|GO:0055114	2.1e-19
	IPRO	PANTHER|PTHR11863|T|-|36|272|	6.9e-87
	IPRO	PANTHER|PTHR11863:SF26|T|-|36|272|	6.9e-87
	TMHMM	Y
SSS_69s	Transcription				56.71
	KEGGBR	br:ko03036|K07195|exocyst complex component 7|Chromosome|Chromosome and associated proteins|Eukaryotic Type|Centrosomal proteins|Other centrosome associated proteins| EXOC7, EXO70; exocyst complex component 7	2e-122
	KEGGBR	br:ko01000|K07195|exocyst complex component 7|Enzymes|	2e-122
	KEGGBR	br:ko00001|K07195|exocyst complex component 7|KEGG Orthology (KO)|KO|Organismal Systems|Endocrine system|04910 Insulin signaling pathway [PATH:ko04910]| EXOC7, EXO70; exocyst complex component 7	2e-122
	KEGGPW	path:ko04910|84|K07195	-
	MERPTS	MER1295955 - subfamily S9B unassigned peptidases (Bifiguratus adelaidae) [S09.UPB]#S09B#{peptidase unit: 1206-1461}~source OZJ04293~	7e-24	113
	SWISS	sp|O35250|EXOC7_MOUSE Exocyst complex component 7 OS=Mus musculus GN=Exoc7 PE=1 SV=2	8e-102	334
	KEGG	dpte:113795491 exocyst complex component 7-like	0	851
	NR	gi|934156072|gb|KPM06165.1| exocyst complex component 7-like protein [Sarcoptes scabiei]	0	1493
	IPRO	PANTHER|PTHR12542|IPR004140|Exocyst complex component Exo70|37|732|GO:0000145|GO:0006887	5.1e-91
	IPRO	SUPERFAMILY|SSF74788|IPR016159|Cullin repeat-like-containing domain superfamily|79|730|	1.46e-86
	IPRO	PANTHER|PTHR12542:SF7|T|-|37|732|	5.1e-91
	IPRO	Pfam|PF03081|IPR004140|Exocyst complex component Exo70|361|730|GO:0000145|GO:0006887	5.5e-71
	IPRO	Gene3D|G3DSA:1.20.1280.170|T|-|327|740|	1.3e-100
	IPRO	Coils|Coil|T|-|739|740|	-
SSS_70s	Transcription				131.95
	KEGGBR	br:ko01000|K14852|regulator of ribosome biosynthesis|Enzymes|	7e-51
	KEGGBR	br:ko03009|K14852|regulator of ribosome biosynthesis|Ribosome biogenesis|Ribosome biogenesis|Eukaryotic Type|Pre-60S particles|Other pre-60S particles| RRS1; regulator of ribosome biosynthesis	7e-51
	MERPTS	MER0729936 - family C54 unassigned peptidases (Phytophthora ramorum) [C54.UPW]#C54#{peptidase unit: 395-708}~source H3H028~	4e-21	97.8
	SWISS	sp|Q9CYH6|RRS1_MOUSE Ribosome biogenesis regulatory protein homolog OS=Mus musculus GN=Rrs1 PE=1 SV=1	1e-45	161
	KEGG	nvl:108558519 ribosome biogenesis regulatory protein homolog	4e-53	184
	NR	gi|934156075|gb|KPM06168.1| ribosome biogenesis regulatory protein-like protein [Sarcoptes scabiei]	1e-169	481
	IPRO	Pfam|PF04939|IPR007023|Ribosomal biogenesis regulatory protein|31|195|GO:0005634|GO:0042254	4.1e-46
	IPRO	PANTHER|PTHR17602|IPR007023|Ribosomal biogenesis regulatory protein|10|238|GO:0005634|GO:0042254	2.5e-52
SSS_71s	Transcription				37.18
	KEGGBR	br:ko00002|K03850|alpha-1,2-glucosyltransferase [EC:2.4.1.256]|KEGG pathway modules|Module|Pathway module|Carbohydrate and lipid metabolism|Glycan metabolism|M00055 N-glycan precursor biosynthesis [PATH:map00510]| ALG10; alpha-1,2-glucosyltransferase [EC:2.4.1.256]	2e-66
	KEGGBR	br:ko01000|K03850|alpha-1,2-glucosyltransferase [EC:2.4.1.256]|Enzymes|Enzyme|2. Transferases|2.4 Glycosyltransferases|2.4.1 Hexosyltransferases|2.4.1.256 dolichyl-P-Glc:Glc2Man9GlcNAc2-PP-dolichol alpha-1,2-glucosyltransferase| ALG10; alpha-1,2-glucosyltransferase [EC:2.4.1.256]	2e-66
	KEGGBR	br:ko01003|K03850|alpha-1,2-glucosyltransferase [EC:2.4.1.256]|Glycosyltransferases|Glycosyltransferase|N-Glycan biosynthesis|Dol-linked oligosaccharide| ALG10; alpha-1,2-glucosyltransferase [EC:2.4.1.256]	2e-66
	KEGGBR	br:ko00001|K03850|alpha-1,2-glucosyltransferase [EC:2.4.1.256]|KEGG Orthology (KO)|KO|Metabolism|Glycan biosynthesis and metabolism|00510 N-Glycan biosynthesis [PATH:ko00510]| ALG10; alpha-1,2-glucosyltransferase [EC:2.4.1.256]	2e-66
	KEGGPW	path:ko00510|44|K03850	-
	SWISS	sp|Q5I7T1|AG10B_HUMAN Putative Dol-P-Glc:Glc(2)Man(9)GlcNAc(2)-PP-Dol alpha-1,2-glucosyltransferase OS=Homo sapiens GN=ALG10B PE=1 SV=2	2e-64	226
	KEGG	dpte:113797750 putative Dol-P-Glc:Glc(2)Man(9)GlcNAc(2)-PP-Dol alpha-1,2-glucosyltransferase	3e-153	472
	NR	gi|934156074|gb|KPM06167.1| Dol-P-Glc:Glc(2)Man(9)GlcNAc(2)-PP-Dol alpha-1,2-glucosyltransferase-like protein [Sarcoptes scabiei]	0	753
	IPRO	PANTHER|PTHR12989|IPR016900|Alpha-2-glucosyltransferase Alg10|176|673|GO:0004583|GO:0005789|GO:0006488	4.4e-106
	IPRO	MobiDBLite|mobidb-lite|T|-|59|79|	-
	IPRO	Pfam|PF04922|IPR016900|Alpha-2-glucosyltransferase Alg10|197|623|GO:0004583|GO:0005789|GO:0006488	4.1e-99
	IPRO	MobiDBLite|mobidb-lite|T|-|63|79|	-
SSS_72s	Transcription				247.59
	KEGGBR	br:ko04031|K07953|GTP-binding protein SAR1 [EC:3.6.5.-]|GTP-binding proteins|GTP-binding proteins|Small (Monomeric) G-proteins|Arf/Sar Family|Sar| SAR1; GTP-binding protein SAR1 [EC:3.6.5.-]	1e-111
	KEGGBR	br:ko00002|K07953|GTP-binding protein SAR1 [EC:3.6.5.-]|KEGG pathway modules|Module|Structural complex|Genetic information processing|Protein processing|M00404 COPII complex [PATH:map04141]| SAR1; GTP-binding protein SAR1 [EC:3.6.5.-]	1e-111
	KEGGBR	br:ko01000|K07953|GTP-binding protein SAR1 [EC:3.6.5.-]|Enzymes|Enzyme|3. Hydrolases|3.6 Acting on acid anhydrides|3.6.5 Acting on GTP to facilitate cellular and subcellular movement|3.6.5.-| SAR1; GTP-binding protein SAR1 [EC:3.6.5.-]	1e-111
	KEGGBR	br:ko00001|K07953|GTP-binding protein SAR1 [EC:3.6.5.-]|KEGG Orthology (KO)|KO|Genetic Information Processing|Folding, sorting and degradation|04141 Protein processing in endoplasmic reticulum [PATH:ko04141]| SAR1; GTP-binding protein SAR1 [EC:3.6.5.-]	1e-111
	KEGGPW	path:ko04141|140|K07953	-
	KEGGPW	path:ko05134|68|K07953	-
	MERPTS	MER0968259 - subfamily S8A unassigned peptidases (Dactylellina haptotyla) [S08.UPA]#S08A#{peptidase unit: 565-876}~source S8BTY3~	2e-70	237
	SWISS	sp|Q9CQC9|SAR1B_MOUSE GTP-binding protein SAR1b OS=Mus musculus GN=Sar1b PE=1 SV=1	2e-91	272
	KEGG	dpte:113791753 GTP-binding protein SAR1-like isoform X1	1e-118	346
	NR	gi|934156080|gb|KPM06173.1| GTP-binding protein SAR1b-like protein [Sarcoptes scabiei]	6e-128	372
	IPRO	PANTHER|PTHR45684|T|-|16|197|	3e-91
	IPRO	Gene3D|G3DSA:3.40.50.300|T|-|26|197|	2.9e-59
	IPRO	CDD|cd00879|T|-|20|197|	1.66842e-120
	IPRO	SMART|SM00178|T|-|11|197|	2e-99
	IPRO	PRINTS|PR00328|IPR006689|Small GTPase superfamily, ARF/SAR type|27|50|GO:0005525	2.1e-67
	IPRO	PRINTS|PR00328|IPR006689|Small GTPase superfamily, ARF/SAR type|55|79|GO:0005525	2.1e-67
	IPRO	PRINTS|PR00328|IPR006689|Small GTPase superfamily, ARF/SAR type|171|195|GO:0005525	2.1e-67
	IPRO	PRINTS|PR00328|IPR006689|Small GTPase superfamily, ARF/SAR type|82|107|GO:0005525	2.1e-67
	IPRO	PRINTS|PR00328|IPR006689|Small GTPase superfamily, ARF/SAR type|127|148|GO:0005525	2.1e-67
	IPRO	SMART|SM00177|T|-|7|196|	7.8e-17
	IPRO	SUPERFAMILY|SSF52540|IPR027417|P-loop containing nucleoside triphosphate hydrolase|22|197|	6.58e-46
	IPRO	TIGRFAM|TIGR00231|IPR005225|Small GTP-binding protein domain|24|157|GO:0005525	2.6e-16
	IPRO	Pfam|PF00025|IPR006689|Small GTPase superfamily, ARF/SAR type|20|197|GO:0005525	1.5e-61
SSS_73s	Transcription				90.33
	KEGGBR	br:ko00002|K00288|methylenetetrahydrofolate dehydrogenase (NADP+) / methenyltetrahydrofolate cyclohydrolase / formyltetrahydrofolate synthetase [EC:1.5.1.5 3.5.4.9 6.3.4.3]|KEGG pathway modules|Module|Pathway module|Nucleotide and amino acid metabolism|Cofactor and vitamin biosynthesis|M00141 C1-unit interconversion, eukaryotes [PATH:map00670]| MTHFD; methylenetetrahydrofolate dehydrogenase (NADP…	0
	KEGGBR	br:ko01000|K00288|methylenetetrahydrofolate dehydrogenase (NADP+) / methenyltetrahydrofolate cyclohydrolase / formyltetrahydrofolate synthetase [EC:1.5.1.5 3.5.4.9 6.3.4.3]|Enzymes|Enzyme|1. Oxidoreductases|1.5 Acting on the CH-NH group of donors|1.5.1 With NAD+ or NADP+ as acceptor|1.5.1.5 methylenetetrahydrofolate dehydrogenase (NADP+)| MTHFD; methylenetetrahydrofolate dehydrogenase (NADP+) / m…	0
	KEGGBR	br:ko00001|K00288|methylenetetrahydrofolate dehydrogenase (NADP+) / methenyltetrahydrofolate cyclohydrolase / formyltetrahydrofolate synthetase [EC:1.5.1.5 3.5.4.9 6.3.4.3]|KEGG Orthology (KO)|KO|Metabolism|Metabolism of cofactors and vitamins|00670 One carbon pool by folate [PATH:ko00670]| MTHFD; methylenetetrahydrofolate dehydrogenase (NADP+) / methenyltetrahydrofolate cyclohydrolase / formylte…	0
	KEGGPW	path:ko00670|27|K00288	-
	SWISS	sp|P27653|C1TC_RAT C-1-tetrahydrofolate synthase, cytoplasmic OS=Rattus norvegicus GN=Mthfd1 PE=1 SV=3	0	778
	KEGG	dpte:113795631 C-1-tetrahydrofolate synthase, cytoplasmic-like	0	1026
	NR	gi|934157940|gb|KPM07463.1| hypothetical protein QR98_0059570, partial [Sarcoptes scabiei]	0	1227
	IPRO	ProSitePatterns|PS00721|IPR020628|Formate-tetrahydrofolate ligase, FTHFS, conserved site|153|163|GO:0005524	-
	IPRO	SUPERFAMILY|SSF52540|IPR027417|P-loop containing nucleoside triphosphate hydrolase|53|670|	4.59e-218
	IPRO	Gene3D|G3DSA:1.10.8.770|T|-|201|262|	2.3e-22
	IPRO	Gene3D|G3DSA:3.10.410.10|T|-|561|650|	9e-37
	IPRO	Pfam|PF01268|IPR000559|Formate-tetrahydrofolate ligase, FTHFS|52|675|GO:0004329|GO:0005524	1.5e-250
	IPRO	CDD|cd00477|IPR000559|Formate-tetrahydrofolate ligase, FTHFS|67|658|GO:0004329|GO:0005524	0
	IPRO	PANTHER|PTHR43274|T|-|20|675|	0
SSS_74s	Transcription				299.93
	KEGGBR	br:ko00002|K00288|methylenetetrahydrofolate dehydrogenase (NADP+) / methenyltetrahydrofolate cyclohydrolase / formyltetrahydrofolate synthetase [EC:1.5.1.5 3.5.4.9 6.3.4.3]|KEGG pathway modules|Module|Pathway module|Nucleotide and amino acid metabolism|Cofactor and vitamin biosynthesis|M00141 C1-unit interconversion, eukaryotes [PATH:map00670]| MTHFD; methylenetetrahydrofolate dehydrogenase (NADP…	1e-108
	KEGGBR	br:ko01000|K00288|methylenetetrahydrofolate dehydrogenase (NADP+) / methenyltetrahydrofolate cyclohydrolase / formyltetrahydrofolate synthetase [EC:1.5.1.5 3.5.4.9 6.3.4.3]|Enzymes|Enzyme|1. Oxidoreductases|1.5 Acting on the CH-NH group of donors|1.5.1 With NAD+ or NADP+ as acceptor|1.5.1.5 methylenetetrahydrofolate dehydrogenase (NADP+)| MTHFD; methylenetetrahydrofolate dehydrogenase (NADP+) / m…	1e-108
	KEGGBR	br:ko00001|K00288|methylenetetrahydrofolate dehydrogenase (NADP+) / methenyltetrahydrofolate cyclohydrolase / formyltetrahydrofolate synthetase [EC:1.5.1.5 3.5.4.9 6.3.4.3]|KEGG Orthology (KO)|KO|Metabolism|Metabolism of cofactors and vitamins|00670 One carbon pool by folate [PATH:ko00670]| MTHFD; methylenetetrahydrofolate dehydrogenase (NADP+) / methenyltetrahydrofolate cyclohydrolase / formylte…	1e-108
	KEGGPW	path:ko00670|27|K00288	-
	MERPTS	MER1187444 - subfamily M3A unassigned peptidases (Paraburkholderia schumannianae) [M03.UPA]#M03A#{peptidase unit: 418-1031}~source KND57866~	9e-73	251
	SWISS	sp|P11586|C1TC_HUMAN C-1-tetrahydrofolate synthase, cytoplasmic OS=Homo sapiens GN=MTHFD1 PE=1 SV=3	8e-106	339
	KEGG	dpte:113795631 C-1-tetrahydrofolate synthase, cytoplasmic-like	8e-140	436
	NR	gi|1535896458|ref|XP_027201640.1| C-1-tetrahydrofolate synthase, cytoplasmic-like [Dermatophagoides pteronyssinus]	1e-138	436
	IPRO	PANTHER|PTHR10025|IPR000672|Tetrahydrofolate dehydrogenase/cyclohydrolase|87|382|GO:0004488|GO:0055114	6.1e-123
	IPRO	Pfam|PF02882|IPR020631|Tetrahydrofolate dehydrogenase/cyclohydrolase, NAD(P)-binding domain|212|377|GO:0004488	4.2e-68
	IPRO	PRINTS|PR00085|IPR000672|Tetrahydrofolate dehydrogenase/cyclohydrolase|294|323|GO:0004488|GO:0055114	1.9e-77
	IPRO	PRINTS|PR00085|IPR000672|Tetrahydrofolate dehydrogenase/cyclohydrolase|159|186|GO:0004488|GO:0055114	1.9e-77
	IPRO	PRINTS|PR00085|IPR000672|Tetrahydrofolate dehydrogenase/cyclohydrolase|196|217|GO:0004488|GO:0055114	1.9e-77
	IPRO	PRINTS|PR00085|IPR000672|Tetrahydrofolate dehydrogenase/cyclohydrolase|352|370|GO:0004488|GO:0055114	1.9e-77
	IPRO	PRINTS|PR00085|IPR000672|Tetrahydrofolate dehydrogenase/cyclohydrolase|335|351|GO:0004488|GO:0055114	1.9e-77
	IPRO	PRINTS|PR00085|IPR000672|Tetrahydrofolate dehydrogenase/cyclohydrolase|118|140|GO:0004488|GO:0055114	1.9e-77
	IPRO	PRINTS|PR00085|IPR000672|Tetrahydrofolate dehydrogenase/cyclohydrolase|245|265|GO:0004488|GO:0055114	1.9e-77
	IPRO	SUPERFAMILY|SSF53223|T|-|90|208|	9.5e-36
	IPRO	Gene3D|G3DSA:3.40.50.10860|T|-|96|373|	1.1e-104
	IPRO	ProSitePatterns|PS00767|IPR020867|Tetrahydrofolate dehydrogenase/cyclohydrolase, conserved site|356|364|GO:0003824|GO:0055114	-
	IPRO	Pfam|PF00763|IPR020630|Tetrahydrofolate dehydrogenase/cyclohydrolase, catalytic domain|93|207|GO:0004488|GO:0055114	1.3e-35
	IPRO	CDD|cd01080|IPR020631|Tetrahydrofolate dehydrogenase/cyclohydrolase, NAD(P)-binding domain|202|376|GO:0004488	1.42327e-95
	IPRO	SUPERFAMILY|SSF51735|IPR036291|NAD(P)-binding domain superfamily|210|376|	7.56e-54
	IPRO	Gene3D|G3DSA:3.40.50.720|T|-|94|355|	1.1e-104
SSS_75s	Transcription				14.27
	KEGGBR	br:ko00199|K07427|cytochrome P450, family 4, subfamily V|Cytochrome P450|Cytochrome P450|Cytochrome P450, animal type|CYP4 family| CYP4V; cytochrome P450, family 4, subfamily V	2e-121
	KEGGBR	br:ko01000|K07427|cytochrome P450, family 4, subfamily V|Enzymes|	2e-121
	MERPTS	MER1267414 - subfamily S1A unassigned peptidases (Alligator mississippiensis) [S01.UPA]#S01A#{peptidase unit: 808-1038}~source KYO46085~	7e-102	337
	MERPTSINH	MER0916667 - family I63 unassigned peptidase inhibitors (Chelonia mydas) [I63.UPW]#I63#{inhibitor unit: 184-289}~source M7BUH8~	2e-69	243
	SWISS	sp|Q5RCN6|CP4V2_PONAB Cytochrome P450 4V2 OS=Pongo abelii GN=CYP4V2 PE=2 SV=1	2e-116	360
	KEGG	dpte:113792543 LOW QUALITY PROTEIN: cytochrome P450 4c3-like	4e-156	482
	NR	gi|934157898|gb|KPM07432.1| cytochrome P450-like protein 18 [Sarcoptes scabiei]	1e-171	517
	IPRO	PRINTS|PR00385|IPR001128|Cytochrome P450|474|485|GO:0005506|GO:0016705|GO:0020037|GO:0055114	2.6e-13
	IPRO	PRINTS|PR00385|IPR001128|Cytochrome P450|331|348|GO:0005506|GO:0016705|GO:0020037|GO:0055114	2.6e-13
	IPRO	PRINTS|PR00385|IPR001128|Cytochrome P450|465|474|GO:0005506|GO:0016705|GO:0020037|GO:0055114	2.6e-13
	IPRO	PRINTS|PR00385|IPR001128|Cytochrome P450|387|398|GO:0005506|GO:0016705|GO:0020037|GO:0055114	2.6e-13
	IPRO	ProSitePatterns|PS00086|IPR017972|Cytochrome P450, conserved site|467|476|GO:0016705|GO:0055114	-
	IPRO	PANTHER|PTHR24291:SF56|T|-|46|524|	7.2e-140
	IPRO	PRINTS|PR00463|IPR002401|Cytochrome P450, E-class, group I|340|366|GO:0005506|GO:0016705|GO:0020037|GO:0055114	7.1e-24
	IPRO	PRINTS|PR00463|IPR002401|Cytochrome P450, E-class, group I|464|474|GO:0005506|GO:0016705|GO:0020037|GO:0055114	7.1e-24
	IPRO	PRINTS|PR00463|IPR002401|Cytochrome P450, E-class, group I|320|337|GO:0005506|GO:0016705|GO:0020037|GO:0055114	7.1e-24
	IPRO	PRINTS|PR00463|IPR002401|Cytochrome P450, E-class, group I|474|497|GO:0005506|GO:0016705|GO:0020037|GO:0055114	7.1e-24
	IPRO	PRINTS|PR00463|IPR002401|Cytochrome P450, E-class, group I|76|95|GO:0005506|GO:0016705|GO:0020037|GO:0055114	7.1e-24
	IPRO	PRINTS|PR00463|IPR002401|Cytochrome P450, E-class, group I|386|404|GO:0005506|GO:0016705|GO:0020037|GO:0055114	7.1e-24
	IPRO	PRINTS|PR00463|IPR002401|Cytochrome P450, E-class, group I|426|450|GO:0005506|GO:0016705|GO:0020037|GO:0055114	7.1e-24
	IPRO	PANTHER|PTHR24291|T|-|46|524|	7.2e-140
	IPRO	SUPERFAMILY|SSF48264|IPR036396|Cytochrome P450 superfamily|48|524|GO:0005506|GO:0016705|GO:0020037|GO:0055114	1.44e-105
	IPRO	Gene3D|G3DSA:1.10.630.10|IPR036396|Cytochrome P450 superfamily|44|524|GO:0005506|GO:0016705|GO:0020037|GO:0055114	2.3e-107
	IPRO	Pfam|PF00067|IPR001128|Cytochrome P450|48|519|GO:0005506|GO:0016705|GO:0020037|GO:0055114	7.7e-98
	TMHMM	Y
SSS_76s	Transcription				144.76
	KEGGBR	br:ko00002|K01468|imidazolonepropionase [EC:3.5.2.7]|KEGG pathway modules|Module|Pathway module|Nucleotide and amino acid metabolism|Histidine metabolism|M00045 Histidine degradation, histidine => N-formiminoglutamate => glutamate [PATH:map00340]| hutI, AMDHD1; imidazolonepropionase [EC:3.5.2.7]	5e-124
	KEGGBR	br:ko01000|K01468|imidazolonepropionase [EC:3.5.2.7]|Enzymes|Enzyme|3. Hydrolases|3.5 Acting on carbon-nitrogen bonds, other than peptide bonds|3.5.2 In cyclic amides|3.5.2.7 imidazolonepropionase| hutI, AMDHD1; imidazolonepropionase [EC:3.5.2.7]	5e-124
	KEGGBR	br:ko00001|K01468|imidazolonepropionase [EC:3.5.2.7]|KEGG Orthology (KO)|KO|Metabolism|Amino acid metabolism|00340 Histidine metabolism [PATH:ko00340]| hutI, AMDHD1; imidazolonepropionase [EC:3.5.2.7]	5e-124
	KEGGPW	path:ko00340|40|K01468	-
	MERPEP	MER0241224 - probable imidazolonepropionase (Ciona intestinalis) [M38.980]#M38#{peptidase unit: 77-397}~source XP_002125327~	7e-108	328
	MERPTS	MER0241224 - probable imidazolonepropionase (Ciona intestinalis) [M38.980]#M38#{peptidase unit: 77-397}~source XP_002125327~	6e-125	377
	SWISS	sp|Q7SXK5|HUTI_DANRE Probable imidazolonepropionase OS=Danio rerio GN=amdhd1 PE=2 SV=2	6e-117	355
	KEGG	dpte:113792509 probable imidazolonepropionase	0	559
	NR	gi|934157899|gb|KPM07433.1| imidazolonepropionase-like protein [Sarcoptes scabiei]	0	730
	IPRO	PANTHER|PTHR42752|IPR005920|Imidazolonepropionase|6|432|GO:0005737|GO:0016812|GO:0019556	3.8e-140
	IPRO	Gene3D|G3DSA:2.30.40.10|IPR011059|Metal-dependent hydrolase, composite domain superfamily|10|428|GO:0016810	6.7e-115
	IPRO	TIGRFAM|TIGR01224|IPR005920|Imidazolonepropionase|73|428|GO:0005737|GO:0016812|GO:0019556	9.6e-106
	IPRO	Pfam|PF01979|IPR006680|Amidohydrolase-related|325|429|GO:0016787	3.5e-11
	IPRO	Gene3D|G3DSA:3.20.20.140|T|-|93|389|	6.7e-115
	IPRO	SUPERFAMILY|SSF51556|IPR032466|Metal-dependent hydrolase|92|390|	7.74e-62
SSS_77s	Transcription				3.65
	KEGG	dpte:113790533 uncharacterized protein YBL113C-like	3e-15	82
	NR	gi|934157895|gb|KPM07429.1| Chitin binding Peritrophin-A domain containing protein 7 [Sarcoptes scabiei]	3e-162	461
	IPRO	Pfam|PF01607|IPR002557|Chitin binding domain|116|167|GO:0005576|GO:0006030|GO:0008061	5.5e-10
	IPRO	PANTHER|PTHR23301|T|-|115|207|	1.6e-14
	IPRO	SUPERFAMILY|SSF57625|IPR036508|Chitin binding domain superfamily|54|113|GO:0006030|GO:0008061	5.75e-11
	IPRO	SMART|SM00494|IPR002557|Chitin binding domain|114|169|GO:0005576|GO:0006030|GO:0008061	7e-10
	IPRO	PANTHER|PTHR23301:SF58|T|-|1|108|	1.6e-14
	IPRO	PANTHER|PTHR23301|T|-|1|108|	1.6e-14
	IPRO	MobiDBLite|mobidb-lite|T|-|192|222|	-
	IPRO	SUPERFAMILY|SSF57625|IPR036508|Chitin binding domain superfamily|115|170|GO:0006030|GO:0008061	2.62e-11
	IPRO	PANTHER|PTHR23301:SF58|T|-|115|207|	1.6e-14
	SIGNALP	Y
SSS_78s	Transcription				0.09
	KEGGBR	br:ko01004|K10250|elongation of very long chain fatty acids protein 7 [EC:2.3.1.199]|Lipid biosynthesis proteins|Lipid biosynthesis protein|Elongase|PUFA| ELOVL7; elongation of very long chain fatty acids protein 7 [EC:2.3.1.199]	2e-44
	KEGGBR	br:ko00002|K10250|elongation of very long chain fatty acids protein 7 [EC:2.3.1.199]|KEGG pathway modules|Module|Pathway module|Carbohydrate and lipid metabolism|Fatty acid metabolism|M00415 Fatty acid biosynthesis, elongation, endoplasmic reticulum [PATH:map01212 map00062]| ELOVL7; elongation of very long chain fatty acids protein 7 [EC:2.3.1.199]	2e-44
	KEGGBR	br:ko01000|K10250|elongation of very long chain fatty acids protein 7 [EC:2.3.1.199]|Enzymes|Enzyme|2. Transferases|2.3 Acyltransferases|2.3.1 Transferring groups other than aminoacyl groups|2.3.1.199 very-long-chain 3-oxoacyl-CoA synthase| ELOVL7; elongation of very long chain fatty acids protein 7 [EC:2.3.1.199]	2e-44
	KEGGBR	br:ko00001|K10250|elongation of very long chain fatty acids protein 7 [EC:2.3.1.199]|KEGG Orthology (KO)|KO|Metabolism|Lipid metabolism|00062 Fatty acid elongation [PATH:ko00062]| ELOVL7; elongation of very long chain fatty acids protein 7 [EC:2.3.1.199]	2e-44
	KEGGPW	path:ko00062|22|K10250	-
	SWISS	sp|Q9D2Y9|ELOV7_MOUSE Elongation of very long chain fatty acids protein 7 OS=Mus musculus GN=Elovl7 PE=2 SV=1	5e-43	154
	KEGG	dpte:113792562 elongation of very long chain fatty acids protein AAEL008004-like	6e-119	353
	NR	gi|934157896|gb|KPM07430.1| fatty acyl-CoA elongase-like protein [Sarcoptes scabiei]	0	576
	IPRO	PANTHER|PTHR11157:SF69|T|-|15|269|	7.3e-70
	IPRO	Pfam|PF01151|IPR002076|ELO family|32|265|GO:0016021	3.5e-48
	IPRO	PANTHER|PTHR11157|IPR002076|ELO family|15|269|GO:0016021	7.3e-70
	TMHMM	Y
SSS_79s	Transcription				1.73
	MERPTSINH	MER0601584 - family I17 unassigned peptidase inhibitors (Pteropus vampyrus) [I17.UPW]#I17#{inhibitor unit: 24-52}~source XP_011364290~	7e-17	81.6
	SWISS	sp|Q32L50|SBSPO_BOVIN Somatomedin-B and thrombospondin type-1 domain-containing protein OS=Bos taurus GN=SBSPON PE=2 SV=2	5e-24	103
	KEGG	dpte:113792561 somatomedin-B and thrombospondin type-1 domain-containing protein-like	1e-122	369
	NR	gi|934157897|gb|KPM07431.1| thrombospondin-like protein [Sarcoptes scabiei]	0	632
	IPRO	PANTHER|PTHR20920:SF5|T|-|42|322|	7.2e-75
	IPRO	SUPERFAMILY|SSF82895|IPR036383|Thrombospondin type-1 (TSP1) repeat superfamily|128|175|	2.09e-11
	IPRO	ProSitePatterns|PS00524|IPR001212|Somatomedin B domain|104|124|GO:0005044|GO:0006955|GO:0030247	-
	IPRO	SMART|SM00209|IPR000884|Thrombospondin type-1 (TSP1) repeat|131|181|	7.3e-11
	IPRO	PANTHER|PTHR20920|IPR039942|Somatomedin-B and thrombospondin type-1 domain-containing protein|42|322|	7.2e-75
	IPRO	Gene3D|G3DSA:2.20.100.10|IPR036383|Thrombospondin type-1 (TSP1) repeat superfamily|125|175|	7.5e-16
	SIGNALPTM	Y
SSS_80s	Transcription				5.69
	KEGGBR	br:ko00199|K07427|cytochrome P450, family 4, subfamily V|Cytochrome P450|Cytochrome P450|Cytochrome P450, animal type|CYP4 family| CYP4V; cytochrome P450, family 4, subfamily V	3e-138
	KEGGBR	br:ko01000|K07427|cytochrome P450, family 4, subfamily V|Enzymes|	3e-138
	MERPTS	MER1267414 - subfamily S1A unassigned peptidases (Alligator mississippiensis) [S01.UPA]#S01A#{peptidase unit: 808-1038}~source KYO46085~	5e-122	395
	MERPTSINH	MER0916667 - family I63 unassigned peptidase inhibitors (Chelonia mydas) [I63.UPW]#I63#{inhibitor unit: 184-289}~source M7BUH8~	8e-73	256
	SWISS	sp|Q9VA27|CP4C3_DROME Cytochrome P450 4c3 OS=Drosophila melanogaster GN=Cyp4c3 PE=2 SV=1	2e-135	414
	KEGG	tut:107365376 cytochrome P450 4C1-like	0	578
	NR	gi|1048019975|ref|XP_017488151.1| PREDICTED: cytochrome P450 4c3-like [Rhagoletis zephyria]	0	848
	IPRO	PANTHER|PTHR24291:SF56|T|-|87|578|	1.5e-159
	IPRO	Pfam|PF00067|IPR001128|Cytochrome P450|101|574|GO:0005506|GO:0016705|GO:0020037|GO:0055114	1.7e-107
	IPRO	PRINTS|PR00385|IPR001128|Cytochrome P450|442|453|GO:0005506|GO:0016705|GO:0020037|GO:0055114	2.7e-12
	IPRO	PRINTS|PR00385|IPR001128|Cytochrome P450|526|537|GO:0005506|GO:0016705|GO:0020037|GO:0055114	2.7e-12
	IPRO	PRINTS|PR00385|IPR001128|Cytochrome P450|363|380|GO:0005506|GO:0016705|GO:0020037|GO:0055114	2.7e-12
	IPRO	PRINTS|PR00385|IPR001128|Cytochrome P450|517|526|GO:0005506|GO:0016705|GO:0020037|GO:0055114	2.7e-12
	IPRO	PRINTS|PR00463|IPR002401|Cytochrome P450, E-class, group I|481|505|GO:0005506|GO:0016705|GO:0020037|GO:0055114	1.1e-21
	IPRO	PRINTS|PR00463|IPR002401|Cytochrome P450, E-class, group I|516|526|GO:0005506|GO:0016705|GO:0020037|GO:0055114	1.1e-21
	IPRO	PRINTS|PR00463|IPR002401|Cytochrome P450, E-class, group I|372|398|GO:0005506|GO:0016705|GO:0020037|GO:0055114	1.1e-21
	IPRO	PRINTS|PR00463|IPR002401|Cytochrome P450, E-class, group I|352|369|GO:0005506|GO:0016705|GO:0020037|GO:0055114	1.1e-21
	IPRO	PRINTS|PR00463|IPR002401|Cytochrome P450, E-class, group I|526|549|GO:0005506|GO:0016705|GO:0020037|GO:0055114	1.1e-21
	IPRO	ProSitePatterns|PS00086|IPR017972|Cytochrome P450, conserved site|519|528|GO:0016705|GO:0055114	-
	IPRO	MobiDBLite|mobidb-lite|T|-|596|638|	-
	IPRO	MobiDBLite|mobidb-lite|T|-|596|654|	-
	IPRO	SUPERFAMILY|SSF48264|IPR036396|Cytochrome P450 superfamily|71|579|GO:0005506|GO:0016705|GO:0020037|GO:0055114	4.85e-116
	IPRO	MobiDBLite|mobidb-lite|T|-|639|654|	-
	IPRO	Gene3D|G3DSA:1.10.630.10|IPR036396|Cytochrome P450 superfamily|42|588|GO:0005506|GO:0016705|GO:0020037|GO:0055114	1.7e-123
	IPRO	PANTHER|PTHR24291|T|-|87|578|	1.5e-159
	TMHMM	Y
SSS_81s	Transcription				271.98
	KEGG	dpte:113790559 uncharacterized protein LOC113790559	9e-90	282
	NR	gi|934162873|gb|KPM10855.1| hypothetical protein QR98_0094190 [Sarcoptes scabiei]	2e-93	288
	IPRO	MobiDBLite|mobidb-lite|T|-|124|143|	-
	IPRO	MobiDBLite|mobidb-lite|T|-|117|144|	-
SSS_82s	Transcription				51.28
	KEGGBR	br:ko01000|K16175|protein scribble|Enzymes|	2e-15
	KEGGBR	br:ko00001|K16175|protein scribble|KEGG Orthology (KO)|KO|Environmental Information Processing|Signal transduction|04390 Hippo signaling pathway [PATH:ko04390]| SCRIB; protein scribble	2e-15
	KEGGPW	path:ko04390|104|K16175	-
	KEGGPW	path:ko04391|52|K16175	-
	KEGGPW	path:ko05203|133|K16175	-
	MERPTS	MER1177994 - subfamily C14A unassigned peptidases (Branchiostoma belcheri) [C14.UPA]#C14A#{peptidase unit: 1554-1814}~source XP_019626607~	2e-17	91.7
	MERPTSINH	MER0916612 - family I63 unassigned peptidase inhibitors (Branchiostoma floridae) [I63.UPW]#I63#{inhibitor unit: 1348-1470}~source C3ZIA0~	5e-11	69.3
	SWISS	sp|Q505F5|LRC47_MOUSE Leucine-rich repeat-containing protein 47 OS=Mus musculus GN=Lrrc47 PE=1 SV=1	4e-61	218
	KEGG	dpte:113790524 leucine-rich repeat-containing protein 47-like	0	618
	NR	gi|934153988|gb|KPM04692.1| phenylalanyl-tRNA synthetase beta chain-like protein [Sarcoptes scabiei]	0	1122
	IPRO	PANTHER|PTHR10947|T|-|179|534|	1e-83
	IPRO	Pfam|PF13855|IPR001611|Leucine-rich repeat|69|127|GO:0005515	2.7e-11
	IPRO	PANTHER|PTHR10947|T|-|38|159|	1e-83
	IPRO	Gene3D|G3DSA:3.50.40.10|IPR020825|Phenylalanyl-tRNA synthetase, B3/B4|297|552|	7.7e-45
	IPRO	PANTHER|PTHR10947:SF3|T|-|38|159|	1e-83
	IPRO	PANTHER|PTHR10947:SF3|T|-|179|534|	1e-83
	IPRO	Gene3D|G3DSA:3.80.10.10|IPR032675|Leucine-rich repeat domain superfamily|14|282|	2.1e-38
	IPRO	SUPERFAMILY|SSF52047|T|-|35|257|	1.26e-33
SSS_83s	Transcription				2.82
	KEGG	dpte:113790530 uncharacterized protein DDB_G0271670-like	4e-25	112
	NR	gi|934154605|gb|KPM05143.1| hypothetical protein QR98_0036020 [Sarcoptes scabiei]	0	706
	IPRO	MobiDBLite|mobidb-lite|T|-|336|351|	-
	IPRO	MobiDBLite|mobidb-lite|T|-|336|361|	-
	IPRO	MobiDBLite|mobidb-lite|T|-|99|121|	-
SSS_84s	Transcription				2.57
	KEGG	dpte:113790597 uncharacterized protein LOC113790597	6e-70	250
	NR	gi|1535908735|ref|XP_027196087.1| uncharacterized protein LOC113790597 [Dermatophagoides pteronyssinus]	1e-68	250
	IPRO	Gene3D|G3DSA:2.120.10.30|IPR011042|Six-bladed beta-propeller, TolB-like|31|366|	1.8e-10
	SIGNALP	Y
SSS_85s	Transcription				2.86
	KEGGBR	br:ko01007|K14455|aspartate aminotransferase, mitochondrial [EC:2.6.1.1]|Amino acid related enzymes|Enzyme|Aminotransferase (transaminase)|Class I| GOT2; aspartate aminotransferase, mitochondrial [EC:2.6.1.1]	4e-117
	KEGGBR	br:ko00002|K14455|aspartate aminotransferase, mitochondrial [EC:2.6.1.1]|KEGG pathway modules|Module|Pathway module|Energy metabolism|Carbon fixation|M00171 C4-dicarboxylic acid cycle, NAD - malic enzyme type [PATH:map01200 map00710]| GOT2; aspartate aminotransferase, mitochondrial [EC:2.6.1.1]	4e-117
	KEGGBR	br:ko01000|K14455|aspartate aminotransferase, mitochondrial [EC:2.6.1.1]|Enzymes|Enzyme|2. Transferases|2.6 Transferring nitrogenous groups|2.6.1 Transaminases|2.6.1.1 aspartate transaminase| GOT2; aspartate aminotransferase, mitochondrial [EC:2.6.1.1]	4e-117
	KEGGBR	br:ko00001|K14455|aspartate aminotransferase, mitochondrial [EC:2.6.1.1]|KEGG Orthology (KO)|KO|Metabolism|Overview|01200 Carbon metabolism [PATH:ko01200]| GOT2; aspartate aminotransferase, mitochondrial [EC:2.6.1.1]	4e-117
	KEGGPW	path:ko00250|58|K14455	-
	KEGGPW	path:ko00270|76|K14455	-
	KEGGPW	path:ko00330|131|K14455	-
	KEGGPW	path:ko00350|67|K14455	-
	KEGGPW	path:ko00360|64|K14455	-
	KEGGPW	path:ko00400|70|K14455	-
	KEGGPW	path:ko00710|36|K14455	-
	KEGGPW	path:ko00950|42|K14455	-
	KEGGPW	path:ko00960|25|K14455	-
	KEGGPW	path:ko01210|74|K14455	-
	KEGGPW	path:ko01230|222|K14455	-
	KEGGPW	path:ko04975|26|K14455	-
	MERPTS	MER0092127 - subfamily M20A non-peptidase homologues (Phaeosphaeria nodorum) [M20.UNA]#M20A#{peptidase unit: 6-320}~source Q0UHG8_PHANO~	6e-55	199
	SWISS	sp|P12345|AATM_RABIT Aspartate aminotransferase, mitochondrial OS=Oryctolagus cuniculus GN=GOT2 PE=1 SV=2	3e-112	343
	KEGG	dpte:113790450 aspartate aminotransferase, mitochondrial-like	0	675
	NR	gi|934153168|gb|KPM03985.1| aspartate aminotransferase-like protein [Sarcoptes scabiei]	0	838
	IPRO	SUPERFAMILY|SSF53383|IPR015424|Pyridoxal phosphate-dependent transferase|29|427|	6.28e-87
	IPRO	Pfam|PF00155|IPR004839|Aminotransferase, class I/classII|55|421|GO:0009058|GO:0030170	8.4e-59
	IPRO	Gene3D|G3DSA:3.90.1150.10|IPR015422|Pyridoxal phosphate-dependent transferase domain 1|39|422|GO:0003824	5.7e-138
	IPRO	Gene3D|G3DSA:3.40.640.10|IPR015421|Pyridoxal phosphate-dependent transferase, major domain|73|344|GO:0003824	5.7e-138
	IPRO	PANTHER|PTHR11879|IPR000796|Aspartate/other aminotransferase|18|425|GO:0006520|GO:0008483	1.1e-134
	IPRO	PRINTS|PR00799|IPR000796|Aspartate/other aminotransferase|234|246|GO:0006520|GO:0008483	1.1e-22
	IPRO	PRINTS|PR00799|IPR000796|Aspartate/other aminotransferase|372|390|GO:0006520|GO:0008483	1.1e-22
	IPRO	PRINTS|PR00799|IPR000796|Aspartate/other aminotransferase|302|327|GO:0006520|GO:0008483	1.1e-22
	IPRO	PRINTS|PR00799|IPR000796|Aspartate/other aminotransferase|203|222|GO:0006520|GO:0008483	1.1e-22
	IPRO	CDD|cd00609|T|-|57|425|	1.66337e-26
SSS_86s	Transcription				163.17
	KEGGBR	br:ko01009|K14394|low molecular weight phosphotyrosine protein phosphatase [EC:3.1.3.2 3.1.3.48]|Protein phosphatases and associated proteins|Protein phosphatases and associated proteins|Protein Tyrosine phosphatases (PTPs)|Class II PTPs|Low molecular weight PTPs (LMWPTPs)| ACP1; low molecular weight phosphotyrosine protein phosphatase [EC:3.1.3.2 3.1.3.48]	3e-50
	KEGGBR	br:ko01000|K14394|low molecular weight phosphotyrosine protein phosphatase [EC:3.1.3.2 3.1.3.48]|Enzymes|Enzyme|3. Hydrolases|3.1 Acting on ester bonds|3.1.3 Phosphoric-monoester hydrolases|3.1.3.2 acid phosphatase| ACP1; low molecular weight phosphotyrosine protein phosphatase [EC:3.1.3.2 3.1.3.48]	3e-50
	KEGGBR	br:ko00001|K14394|low molecular weight phosphotyrosine protein phosphatase [EC:3.1.3.2 3.1.3.48]|KEGG Orthology (KO)|KO|Metabolism|Metabolism of cofactors and vitamins|00740 Riboflavin metabolism [PATH:ko00740]| ACP1; low molecular weight phosphotyrosine protein phosphatase [EC:3.1.3.2 3.1.3.48]	3e-50
	KEGGPW	path:ko00740|31|K14394	-
	SWISS	sp|P81693|PPAC_PIG Low molecular weight phosphotyrosine protein phosphatase OS=Sus scrofa GN=ACP1 PE=1 SV=2	9e-48	158
	KEGG	dpte:113790453 low molecular weight phosphotyrosine protein phosphatase-like	4e-78	239
	NR	gi|934153169|gb|KPM03986.1| low molecular weight phosphotyrosine protein phosphatase-like protein [Sarcoptes scabiei]	6e-112	328
	IPRO	SMART|SM00226|IPR023485|Phosphotyrosine protein phosphatase I|5|153|	1.1e-52
	IPRO	PRINTS|PR00720|IPR002115|Protein-tyrosine phosphatase, low molecular weight, mammalian|69|84|GO:0003993|GO:0004726|GO:0005737|GO:0006470	4.5e-10
	IPRO	PRINTS|PR00720|IPR002115|Protein-tyrosine phosphatase, low molecular weight, mammalian|132|153|GO:0003993|GO:0004726|GO:0005737|GO:0006470	4.5e-10
	IPRO	PRINTS|PR00720|IPR002115|Protein-tyrosine phosphatase, low molecular weight, mammalian|26|38|GO:0003993|GO:0004726|GO:0005737|GO:0006470	4.5e-10
	IPRO	PRINTS|PR00720|IPR002115|Protein-tyrosine phosphatase, low molecular weight, mammalian|86|106|GO:0003993|GO:0004726|GO:0005737|GO:0006470	4.5e-10
	IPRO	SUPERFAMILY|SSF52788|IPR036196|Phosphotyrosine protein phosphatase I superfamily|2|154|	1.31e-48
	IPRO	Gene3D|G3DSA:3.40.50.2300|T|-|1|156|	9e-58
	IPRO	Pfam|PF01451|IPR023485|Phosphotyrosine protein phosphatase I|7|151|	2.5e-42
	IPRO	PANTHER|PTHR11717|T|-|3|156|	1.2e-61
	IPRO	PRINTS|PR00719|IPR017867|Protein-tyrosine phosphatase, low molecular weight|50|66|GO:0004725|GO:0006470	1.8e-23
	IPRO	PRINTS|PR00719|IPR017867|Protein-tyrosine phosphatase, low molecular weight|124|139|GO:0004725|GO:0006470	1.8e-23
	IPRO	PRINTS|PR00719|IPR017867|Protein-tyrosine phosphatase, low molecular weight|106|119|GO:0004725|GO:0006470	1.8e-23
	IPRO	PRINTS|PR00719|IPR017867|Protein-tyrosine phosphatase, low molecular weight|7|24|GO:0004725|GO:0006470	1.8e-23
	IPRO	PRINTS|PR00719|IPR017867|Protein-tyrosine phosphatase, low molecular weight|83|98|GO:0004725|GO:0006470	1.8e-23
	IPRO	CDD|cd16343|T|-|7|152|	2.57348e-71
	IPRO	PANTHER|PTHR11717:SF7|T|-|3|156|	1.2e-61
SSS_87s	Transcription				33.94
	KEGGBR	br:ko03021|K13528|mediator of RNA polymerase II transcription subunit 20|Transcription machinery (RNA polymerase)|br:ko03021|Eukaryotic type|RNA polymerase II system|Mediator complex|Head| MED20; mediator of RNA polymerase II transcription subunit 20	1e-50
	KEGGBR	br:ko01000|K13528|mediator of RNA polymerase II transcription subunit 20|Enzymes|	1e-50
	SWISS	sp|Q4R4S8|MED20_MACFA Mediator of RNA polymerase II transcription subunit 20 OS=Macaca fascicularis GN=MED20 PE=2 SV=1	5e-43	149
	KEGG	dpte:113790452 mediator of RNA polymerase II transcription subunit 20-like	6e-73	228
	NR	gi|1191596151|gb|OTF78314.1| mediator of RNA polymerase II transcription subunit 20-like protein [Euroglyphus maynei]	4e-111	331
	IPRO	PANTHER|PTHR12465:SF0|T|-|3|196|	2.5e-37
	IPRO	Pfam|PF08612|IPR013921|Mediator complex, subunit Med20|1|192|GO:0003712|GO:0006357|GO:0016592	4.9e-26
	IPRO	PANTHER|PTHR12465|IPR013921|Mediator complex, subunit Med20|3|196|GO:0003712|GO:0006357|GO:0016592	2.5e-37
SSS_88s	Transcription				71.47
	KEGG	dpte:113793972 uncharacterized protein LOC113793972	7e-22	100
	NR	gi|934153171|gb|KPM03988.1| hypothetical protein QR98_0024270 [Sarcoptes scabiei]	0	608
	IPRO	MobiDBLite|mobidb-lite|T|-|168|190|	-
	IPRO	MobiDBLite|mobidb-lite|T|-|148|190|	-
	IPRO	MobiDBLite|mobidb-lite|T|-|66|83|	-
	IPRO	MobiDBLite|mobidb-lite|T|-|252|305|	-
	IPRO	MobiDBLite|mobidb-lite|T|-|197|216|	-
	IPRO	MobiDBLite|mobidb-lite|T|-|61|84|	-
SSS_89s	Transcription				175.73
	KEGGBR	br:ko01000|K04488|nitrogen fixation protein NifU and related proteins|Enzymes|	9e-70
	MERPEP	MER0474067 - PepB aminopeptidase (Ceratitis capitata) [M17.004]#M17#{peptidase unit: 74-403}~source XP_004532375~	6e-18	82.4
	MERPTS	MER1089038 - subfamily T1A unassigned peptidases (Pristionchus pacificus) [T01.UPA]#T01A#{peptidase unit: 309-501}~source PPA03256~	3e-64	212
	SWISS	sp|Q9D7P6|ISCU_MOUSE Iron-sulfur cluster assembly enzyme ISCU, mitochondrial OS=Mus musculus GN=Iscu PE=1 SV=1	4e-74	225
	KEGG	aqu:100636315 uncharacterized protein LOC100636315	3e-74	229
	NR	gi|934154540|gb|KPM05098.1| iron-sulfur cluster assembly enzyme ISCU, mitochondrial-like protein [Sarcoptes scabiei]	3e-107	315
	IPRO	TIGRFAM|TIGR01999|IPR011339|ISC system FeS cluster assembly, IscU scaffold|18|140|GO:0005506|GO:0016226|GO:0051536	4.4e-69
	IPRO	CDD|cd06664|IPR002871|NIF system FeS cluster assembly, NifU, N-terminal|18|132|GO:0005506|GO:0016226|GO:0051536	5.52533e-51
	IPRO	PANTHER|PTHR10093:SF16|T|-|15|142|	3.7e-74
	IPRO	PANTHER|PTHR10093|IPR002871|NIF system FeS cluster assembly, NifU, N-terminal|15|142|GO:0005506|GO:0016226|GO:0051536	3.7e-74
	IPRO	SUPERFAMILY|SSF82649|T|-|18|140|	1.28e-49
	IPRO	Pfam|PF01592|IPR002871|NIF system FeS cluster assembly, NifU, N-terminal|18|141|GO:0005506|GO:0016226|GO:0051536	5.9e-57
	IPRO	Coils|Coil|T|-|133|153|	-
	IPRO	Gene3D|G3DSA:3.90.1010.10|T|-|17|149|	8.7e-59
SSS_90s	Transcription				93.97
	KEGGBR	br:ko03041|K13176|THO complex subunit 7|Spliceosome|br:ko03041|Other splicing related proteins|Spliceosome associated proteins (SAPs)|TREX complex| THOC7; THO complex subunit 7	2e-46
	KEGGBR	br:ko00002|K13176|THO complex subunit 7|KEGG pathway modules|Module|Structural complex|Genetic information processing|RNA processing|M00405 THC complex [PATH:map03040 map03013] [BR:ko03041]| THOC7; THO complex subunit 7	2e-46
	KEGGBR	br:ko01000|K13176|THO complex subunit 7|Enzymes|	2e-46
	KEGGBR	br:ko00001|K13176|THO complex subunit 7|KEGG Orthology (KO)|KO|Genetic Information Processing|Translation|03013 RNA transport [PATH:ko03013]| THOC7; THO complex subunit 7	2e-46
	KEGGPW	path:ko03013|134|K13176	-
	SWISS	sp|Q7TMY4|THOC7_MOUSE THO complex subunit 7 homolog OS=Mus musculus GN=Thoc7 PE=1 SV=2	3e-46	159
	KEGG	dpte:113798424 THO complex subunit 7 homolog	6e-117	345
	NR	gi|934154541|gb|KPM05099.1| glycine cleavage system H protein, mitochondrial-like protein [Sarcoptes scabiei]	1e-134	397
	IPRO	PANTHER|PTHR23405:SF5|T|-|19|247|	6.5e-52
	IPRO	Coils|Coil|T|-|88|122|	-
	IPRO	Coils|Coil|T|-|149|183|	-
	IPRO	PANTHER|PTHR23405|T|-|19|247|	6.5e-52
	IPRO	Pfam|PF05615|IPR008501|THO complex subunit 7/Mft1|22|154|GO:0000445|GO:0006397	9e-23
SSS_91s	Transcription				123.06
	KEGGBR	br:ko00002|K02437|glycine cleavage system H protein|KEGG pathway modules|Module|Pathway module|Carbohydrate and lipid metabolism|Other carbohydrate metabolism|M00532 Photorespiration [PATH:map00630]| gcvH, GCSH; glycine cleavage system H protein	1e-47
	KEGGBR	br:ko01000|K02437|glycine cleavage system H protein|Enzymes|	1e-47
	KEGGBR	br:ko00001|K02437|glycine cleavage system H protein|KEGG Orthology (KO)|KO|Metabolism|Carbohydrate metabolism|00630 Glyoxylate and dicarboxylate metabolism [PATH:ko00630]| gcvH, GCSH; glycine cleavage system H protein	1e-47
	KEGGPW	path:ko00630|76|K02437	-
	SWISS	sp|Q9U616|GCSH_DROME Glycine cleavage system H protein, mitochondrial OS=Drosophila melanogaster GN=ppl PE=2 SV=1	7e-45	152
	KEGG	dpte:113790410 glycine cleavage system H protein, mitochondrial-like	2e-64	206
	NR	gi|934154541|gb|KPM05099.1| glycine cleavage system H protein, mitochondrial-like protein [Sarcoptes scabiei]	2e-106	322
	IPRO	SUPERFAMILY|SSF51230|IPR011053|Single hybrid motif|60|184|	1.45e-38
	IPRO	Pfam|PF01597|IPR033753|Glycine cleavage system H-protein/Simiate|64|185|	5.3e-43
	IPRO	TIGRFAM|TIGR00527|IPR017453|Glycine cleavage system H-protein, subgroup|61|185|GO:0005960|GO:0019464	8.1e-44
	IPRO	ProSitePatterns|PS00189|IPR003016|2-oxo acid dehydrogenase, lipoyl-binding site|106|135|	-
	IPRO	CDD|cd06848|IPR033753|Glycine cleavage system H-protein/Simiate|65|162|	1.51821e-43
	IPRO	Gene3D|G3DSA:2.40.50.100|T|-|62|187|	4.1e-47
	IPRO	PANTHER|PTHR11715:SF3|T|-|59|186|	2.3e-51
	IPRO	PANTHER|PTHR11715|IPR002930|Glycine cleavage system H-protein|59|186|GO:0005960|GO:0019464	2.3e-51
SSS_92s	Transcription				128.41
	KEGGBR	br:ko04812|K10419|dynein light chain roadblock-type|Cytoskeleton proteins|Cytoskeleton|Eukaryotic cytoskeleton proteins|Microtubules|Tubulin-binding proteins|Dyneins| DYNLRB, DNCL2; dynein light chain roadblock-type	4e-13
	KEGGBR	br:ko01000|K10419|dynein light chain roadblock-type|Enzymes|	4e-13
	MERPTS	MER1360781 - family A31 non-peptidase homologues (Thecamonas trahens) [A31.UNW]#A31#{peptidase unit: 181-256}~source XP_013753081~	2e-09	59.7
	SWISS	sp|Q32P85|DLRB2_BOVIN Dynein light chain roadblock-type 2 OS=Bos taurus GN=DYNLRB2 PE=3 SV=1	3e-12	62.4
	KEGG	dpte:113790411 dynein light chain roadblock-type 2-like	2e-52	170
	NR	gi|934154542|gb|KPM05100.1| dynein light chain roadblock-type 1-like protein [Sarcoptes scabiei]	2e-57	187
	IPRO	PANTHER|PTHR10779|T|-|3|94|	3.3e-17
	IPRO	Pfam|PF03259|IPR004942|Roadblock/LAMTOR2 domain|15|93|	3.9e-09
	IPRO	Gene3D|G3DSA:3.30.450.30|T|-|1|96|	6.1e-20
	IPRO	SUPERFAMILY|SSF103196|T|-|3|93|	7.72e-18
SSS_93s	Transcription				63.22
	KEGG	dpte:113789671 uncharacterized protein LOC113789671	1e-139	416
	NR	gi|934155869|gb|KPM06014.1| hypothetical protein QR98_0044870 [Sarcoptes scabiei]	0	861
	IPRO	Gene3D|G3DSA:3.30.2350.10|T|-|67|366|	5.1e-14
SSS_94s	Transcription				14.17
	KEGGBR	br:ko01000|K06768|Down syndrome cell adhesion molecule-like protein 1|Enzymes|	9e-61
	KEGGBR	br:ko04516|K06768|Down syndrome cell adhesion molecule-like protein 1|Cell adhesion molecules and their ligands|CAM|1. Immunoglobulin Superfamily|Neural system|10/6 subfamily|DSCAML1; Down syndrome cell adhesion molecule-like protein 1 [KO:K06768]|DSCAML1; Down syndrome cell adhesion molecule-like protein 1	9e-61
	MERPEPINH	MER0218147 - family I43 unassigned peptidase inhibitors (Canis familiaris) [I43.UPW]#I43#{inhibitor unit: 388-549}~source XP_863038~	3e-13	71.6
	MERPTSINH	MER0780360 - family I43 unassigned peptidase inhibitors (Tetranychus urticae) [I43.UPW]#I43#{inhibitor unit: 377-453}~source T1KS24~	2e-82	300
	SWISS	sp|E1C8P7|DSCL1_CHICK Down syndrome cell adhesion molecule-like protein 1 homolog OS=Gallus gallus GN=DSCAML1 PE=1 SV=2	8e-60	231
	KEGG	dpte:113789525 putative uncharacterized protein DDB_G0277255	0	621
	NR	gi|934152281|gb|KPM03098.1| cell adhesion molecule-like protein 5 [Sarcoptes scabiei]	0	682
	IPRO	MobiDBLite|mobidb-lite|T|-|849|874|	-
	IPRO	MobiDBLite|mobidb-lite|T|-|641|662|	-
	IPRO	Pfam|PF00041|IPR003961|Fibronectin type III|645|736|GO:0005515	1.6e-12
	IPRO	PANTHER|PTHR10075|T|-|91|278|	1.5e-75
	IPRO	PANTHER|PTHR10075|T|-|814|1052|	1.5e-75
	IPRO	PANTHER|PTHR10075|T|-|586|774|	1.5e-75
	IPRO	MobiDBLite|mobidb-lite|T|-|543|578|	-
	IPRO	PANTHER|PTHR10075:SF53|T|-|91|278|	1.5e-75
	IPRO	PANTHER|PTHR10075:SF53|T|-|814|1052|	1.5e-75
	IPRO	PANTHER|PTHR10075:SF53|T|-|586|774|	1.5e-75
	IPRO	MobiDBLite|mobidb-lite|T|-|1184|1244|	-
	IPRO	MobiDBLite|mobidb-lite|T|-|1225|1244|	-
	IPRO	CDD|cd00063|IPR003961|Fibronectin type III|749|861|GO:0005515	1.40716e-09
	IPRO	Gene3D|G3DSA:2.60.40.10|IPR013783|Immunoglobulin-like fold|641|745|	1.8e-25
	IPRO	CDD|cd00063|IPR003961|Fibronectin type III|500|638|GO:0005515	4.36612e-10
	IPRO	CDD|cd00063|IPR003961|Fibronectin type III|645|743|GO:0005515	1.60048e-14
	IPRO	Gene3D|G3DSA:2.60.40.10|IPR013783|Immunoglobulin-like fold|864|990|	2.9e-09
	IPRO	Gene3D|G3DSA:2.60.40.10|IPR013783|Immunoglobulin-like fold|746|863|	7.7e-15
	IPRO	Gene3D|G3DSA:2.60.40.10|IPR013783|Immunoglobulin-like fold|169|268|	8.3e-12
	IPRO	MobiDBLite|mobidb-lite|T|-|543|565|	-
	IPRO	MobiDBLite|mobidb-lite|T|-|58|88|	-
	IPRO	SUPERFAMILY|SSF49265|IPR036116|Fibronectin type III superfamily|498|748|GO:0005515	6.52e-42
	IPRO	MobiDBLite|mobidb-lite|T|-|644|662|	-
	IPRO	MobiDBLite|mobidb-lite|T|-|1184|1218|	-
	IPRO	SUPERFAMILY|SSF48726|IPR036179|Immunoglobulin-like domain superfamily|327|504|	2.75e-14
	IPRO	SUPERFAMILY|SSF49265|IPR036116|Fibronectin type III superfamily|748|980|GO:0005515	7.63e-23
	IPRO	SMART|SM00060|IPR003961|Fibronectin type III|500|628|GO:0005515	1e-08
	IPRO	SUPERFAMILY|SSF48726|IPR036179|Immunoglobulin-like domain superfamily|180|269|	1.04e-10
SSS_95s	Transcription				34.29
	SWISS	sp|Q8TA86|RP9_HUMAN Retinitis pigmentosa 9 protein OS=Homo sapiens GN=RP9 PE=1 SV=2	4e-56	186
	KEGG	dpte:113798395 retinitis pigmentosa 9 protein homolog	9e-77	243
	NR	gi|934154538|gb|KPM05096.1| hypothetical protein QR98_0035550 [Sarcoptes scabiei]	7e-82	254
	IPRO	MobiDBLite|mobidb-lite|T|-|29|48|	-
	IPRO	MobiDBLite|mobidb-lite|T|-|143|165|	-
	IPRO	MobiDBLite|mobidb-lite|T|-|168|198|	-
	IPRO	Coils|Coil|T|-|122|142|	-
	IPRO	MobiDBLite|mobidb-lite|T|-|34|48|	-
	IPRO	PANTHER|PTHR35252|IPR034585|Retinitis pigmentosa 9 protein|4|180|GO:0008380	9.9e-65
	IPRO	MobiDBLite|mobidb-lite|T|-|205|246|	-
	IPRO	MobiDBLite|mobidb-lite|T|-|137|265|	-
SSS_96s	Transcription				43.17
	KEGGBR	br:ko01002|K04505|presenilin 1 [EC:3.4.23.-]|Peptidases|Peptidase|Aspartic Peptidases|Family A22: presenilin family| PSEN1, PS1; presenilin 1 [EC:3.4.23.-]	2e-162
	KEGGBR	br:ko01000|K04505|presenilin 1 [EC:3.4.23.-]|Enzymes|Enzyme|3. Hydrolases|3.4 Acting on peptide bonds (peptidases)|3.4.23 Aspartic endopeptidases|3.4.23.-| PSEN1, PS1; presenilin 1 [EC:3.4.23.-]	2e-162
	KEGGBR	br:ko00001|K04505|presenilin 1 [EC:3.4.23.-]|KEGG Orthology (KO)|KO|Environmental Information Processing|Signal transduction|04310 Wnt signaling pathway [PATH:ko04310]| PSEN1, PS1; presenilin 1 [EC:3.4.23.-]	2e-162
	KEGGPW	path:ko04310|98|K04505	-
	KEGGPW	path:ko04330|28|K04505	-
	KEGGPW	path:ko04722|89|K04505	-
	KEGGPW	path:ko05010|141|K04505	-
	MERPEP	MER0694432 - Psn peptidase ({Drosophila}-type) (Stegodyphus mimosarum) [A22.014]#A22A#{peptidase unit: 118-510}~source A0A087UBM6~	1e-169	490
	MERPTS	MER0694432 - Psn peptidase ({Drosophila}-type) (Stegodyphus mimosarum) [A22.014]#A22A#{peptidase unit: 118-510}~source A0A087UBM6~	3e-172	502
	MERPTSINH	MER0752547 - family I2 unassigned peptidase inhibitors (Myotis davidii) [I02.UPW]#I02#{inhibitor unit: 1212-1262}~source L5M1J1~	5e-72	253
	SWISS	sp|O12977|PSN2_XENLA Presenilin-2 OS=Xenopus laevis GN=psen2 PE=2 SV=1	4e-150	442
	KEGG	dpte:113798417 presenilin-1-like	0	612
	NR	gi|934154539|gb|KPM05097.1| presenilin-2-like protein [Sarcoptes scabiei]	0	822
	IPRO	PANTHER|PTHR10202:SF24|T|-|58|470|	6.9e-169
	IPRO	Gene3D|G3DSA:1.10.472.100|T|-|360|462|	1.2e-43
	IPRO	PANTHER|PTHR10202|IPR001108|Peptidase A22A, presenilin|58|470|GO:0004190|GO:0016021|GO:0016485	6.9e-169
	IPRO	MobiDBLite|mobidb-lite|T|-|99|119|	-
	IPRO	Coils|Coil|T|-|361|381|	-
	IPRO	SMART|SM00730|IPR006639|Presenilin/signal peptide peptidase|178|456|GO:0004190|GO:0016021	1e-121
	IPRO	PRINTS|PR01072|IPR001108|Peptidase A22A, presenilin|331|338|GO:0004190|GO:0016021|GO:0016485	1.6e-21
	IPRO	PRINTS|PR01072|IPR001108|Peptidase A22A, presenilin|288|295|GO:0004190|GO:0016021|GO:0016485	1.6e-21
	IPRO	PRINTS|PR01072|IPR001108|Peptidase A22A, presenilin|305|322|GO:0004190|GO:0016021|GO:0016485	1.6e-21
	IPRO	PRINTS|PR01072|IPR001108|Peptidase A22A, presenilin|134|144|GO:0004190|GO:0016021|GO:0016485	1.6e-21
	IPRO	MobiDBLite|mobidb-lite|T|-|24|54|	-
	IPRO	Pfam|PF01080|IPR001108|Peptidase A22A, presenilin|124|368|GO:0004190|GO:0016021|GO:0016485	1.2e-101
SSS_97s	Transcription				3.95
	IPRO	MobiDBLite|mobidb-lite|T|-|107|125|	-
	IPRO	MobiDBLite|mobidb-lite|T|-|103|125|	-
SSS_98s	Transcription				21.31
	KEGGBR	br:ko03041|K12856|pre-mRNA-processing factor 8|Spliceosome|br:ko03041|Complex B|U4/U6.U5 tri-snRNP components|U5 snRNP specific factors| PRPF8, PRP8; pre-mRNA-processing factor 8	0
	KEGGBR	br:ko00002|K12856|pre-mRNA-processing factor 8|KEGG pathway modules|Module|Structural complex|Genetic information processing|Spliceosome|M00354 Spliceosome, U4/U6.U5 tri-snRNP [PATH:map03040] [BR:ko03041]| PRPF8, PRP8; pre-mRNA-processing factor 8	0
	KEGGBR	br:ko01000|K12856|pre-mRNA-processing factor 8|Enzymes|	0
	KEGGBR	br:ko00001|K12856|pre-mRNA-processing factor 8|KEGG Orthology (KO)|KO|Genetic Information Processing|Transcription|03040 Spliceosome [PATH:ko03040]| PRPF8, PRP8; pre-mRNA-processing factor 8	0
	KEGGPW	path:ko03040|120|K12856	-
	MERPTS	MER0295518 - family N9 unassigned peptide lyases (Ajellomyces capsulatus) [N09.UPW]#N09#{peptidase unit: 1524-2059}~source EGC46008~	0	2347
	SWISS	sp|Q6P2Q9|PRP8_HUMAN Pre-mRNA-processing-splicing factor 8 OS=Homo sapiens GN=PRPF8 PE=1 SV=2	0	4387
	KEGG	dpte:113789085 pre-mRNA-processing-splicing factor 8	0	4609
	NR	gi|934151715|gb|KPM02532.1| pre-mRNA-processing-splicing factor 8-like protein [Sarcoptes scabiei]	0	4828
	IPRO	Pfam|PF12134|IPR021983|PRP8 domain IV core|1751|1980|	1.8e-129
	IPRO	Pfam|PF08084|IPR012984|PROCT domain|2203|2323|	6.3e-52
	IPRO	Gene3D|G3DSA:3.40.140.10|T|-|2049|2326|	1.3e-140
	IPRO	PANTHER|PTHR11140|IPR027652|Pre-mRNA-processing-splicing factor 8|17|2326|GO:0000398|GO:0005681	0
	IPRO	Pfam|PF08082|IPR012591|PRO8NT domain|48|199|GO:0000398	1.4e-84
	IPRO	Pfam|PF08083|IPR012592|PROCN domain|387|792|GO:0000398	2.2e-234
	IPRO	Gene3D|G3DSA:1.20.80.40|T|-|1913|2011|	1.9e-50
	IPRO	SMART|SM00232|IPR000555|JAB1/MPN/MOV34 metalloenzyme domain|2090|2224|GO:0005515	1e-22
	IPRO	Pfam|PF01398|IPR000555|JAB1/MPN/MOV34 metalloenzyme domain|2095|2195|GO:0005515	3.9e-10
	IPRO	Gene3D|G3DSA:1.20.58.1750|T|-|1175|1294|	4.8e-63
	IPRO	SUPERFAMILY|SSF53098|IPR012337|Ribonuclease H-like superfamily|1754|2006|	5.69e-125
	IPRO	Gene3D|G3DSA:3.30.420.230|T|-|1752|1912|	2.7e-94
	IPRO	CDD|cd08056|T|-|2058|2308|	2.32645e-167
	IPRO	Pfam|PF10597|IPR019581|Pre-mRNA-processing-splicing factor 8, U5-snRNA-binding|1201|1334|GO:0030623	9.2e-74
	IPRO	SUPERFAMILY|SSF53098|IPR012337|Ribonuclease H-like superfamily|988|1244|	1.97e-87
	IPRO	MobiDBLite|mobidb-lite|T|-|1|20|	-
	IPRO	Pfam|PF10596|IPR019580|Pre-mRNA-processing-splicing factor 8, U6-snRNA-binding|1433|1591|GO:0017070	7.5e-90
	IPRO	PANTHER|PTHR11140:SF1|T|-|17|2326|	0
	IPRO	Gene3D|G3DSA:3.90.1570.40|T|-|1572|1743|	1.1e-95
	IPRO	Pfam|PF10598|IPR019582|RNA recognition motif, spliceosomal PrP8|977|1067|GO:0003723	3.5e-45
	IPRO	CDD|cd13838|IPR021983|PRP8 domain IV core|1757|2007|	0
SSS_99s	Transcription				74.59
	KEGGBR	br:ko04812|K06114|spectrin alpha|Cytoskeleton proteins|Cytoskeleton|Eukaryotic cytoskeleton proteins|Actin filaments / Microfilaments|Actin-binding proteins|Cross-linking proteins| SPTA; spectrin alpha	0
	KEGGBR	br:ko01000|K06114|spectrin alpha|Enzymes|	0
	MERPTS	MER0278870 - CG12082 protein ({Drosophila melanogaster}) (Glossina morsitans) [C19.A28]#C19#{peptidase unit: 2857-3379}~source TMP007037-PA~	3e-11	74.7
	MERPTSINH	MER0183384 - family I43 unassigned peptidase inhibitors (Ochotona princeps) [I43.UPW]#I43#{inhibitor unit: 2618-2711}~source ENSOPRP00000014093~	1e-10	71.2
	SWISS	sp|P13395|SPTCA_DROME Spectrin alpha chain OS=Drosophila melanogaster GN=alpha-Spec PE=1 SV=2	0	3136
	KEGG	dpte:113799869 spectrin alpha chain-like	0	4350
	NR	gi|1535903484|ref|XP_027206366.1| spectrin alpha chain-like [Dermatophagoides pteronyssinus]	0	4350
	IPRO	CDD|cd00176|T|-|1393|1602|	4.95021e-34
	IPRO	Gene3D|G3DSA:1.10.238.10|T|-|2348|2415|	3.1e-23
	IPRO	Gene3D|G3DSA:1.20.58.60|T|-|6|148|	1.5e-46
	IPRO	SUPERFAMILY|SSF46966|T|-|888|1076|	1.62e-17
	IPRO	Gene3D|G3DSA:1.20.58.60|T|-|1709|1811|	7.8e-31
	IPRO	SUPERFAMILY|SSF46966|T|-|1567|1705|	1.83e-28
	IPRO	SUPERFAMILY|SSF46966|T|-|16|151|	9.29e-26
	IPRO	SUPERFAMILY|SSF46966|T|-|1443|1599|	3.6e-30
	IPRO	SMART|SM00150|IPR018159|Spectrin/alpha-actinin|1289|1389|	1.4e-24
	IPRO	SMART|SM00150|IPR018159|Spectrin/alpha-actinin|684|784|	1e-31
	IPRO	SMART|SM00150|IPR018159|Spectrin/alpha-actinin|368|467|	1.1e-25
	IPRO	SMART|SM00150|IPR018159|Spectrin/alpha-actinin|156|256|	1e-26
	IPRO	SMART|SM00150|IPR018159|Spectrin/alpha-actinin|1498|1599|	1.5e-27
	IPRO	SMART|SM00150|IPR018159|Spectrin/alpha-actinin|51|150|	2e-25
	IPRO	SMART|SM00150|IPR018159|Spectrin/alpha-actinin|896|1070|	7.5e-21
	IPRO	SMART|SM00150|IPR018159|Spectrin/alpha-actinin|473|573|	3.6e-30
	IPRO	SMART|SM00150|IPR018159|Spectrin/alpha-actinin|1183|1283|	1.3e-27
	IPRO	SMART|SM00150|IPR018159|Spectrin/alpha-actinin|579|678|	1.2e-24
	IPRO	SMART|SM00150|IPR018159|Spectrin/alpha-actinin|790|890|	5.3e-33
	IPRO	SMART|SM00150|IPR018159|Spectrin/alpha-actinin|1076|1177|	1.2e-23
	IPRO	SMART|SM00150|IPR018159|Spectrin/alpha-actinin|262|362|	1.3e-26
	IPRO	SMART|SM00150|IPR018159|Spectrin/alpha-actinin|1923|2024|	4.2e-22
	IPRO	SMART|SM00150|IPR018159|Spectrin/alpha-actinin|1395|1492|	3.8e-23
	IPRO	SMART|SM00150|IPR018159|Spectrin/alpha-actinin|1817|1917|	4.3e-23
	IPRO	SMART|SM00150|IPR018159|Spectrin/alpha-actinin|1711|1811|	1.6e-33
	IPRO	SMART|SM00150|IPR018159|Spectrin/alpha-actinin|1605|1705|	2.2e-31
	IPRO	Coils|Coil|T|-|942|962|	-
	IPRO	Coils|Coil|T|-|1424|1458|	-
	IPRO	SUPERFAMILY|SSF46966|T|-|525|679|	9.82e-30
	IPRO	SUPERFAMILY|SSF46966|T|-|1703|1819|	1.2e-27
	IPRO	Gene3D|G3DSA:1.20.58.60|T|-|2036|2147|	1.6e-42
	IPRO	Coils|Coil|T|-|667|687|	-
	IPRO	Gene3D|G3DSA:1.20.58.60|T|-|366|465|	8.5e-24
	IPRO	Gene3D|G3DSA:1.20.58.60|T|-|1286|1390|	3.9e-29
	IPRO	Coils|Coil|T|-|2182|2202|	-
	IPRO	Gene3D|G3DSA:1.20.58.60|T|-|895|965|	1.3e-20
	IPRO	Coils|Coil|T|-|445|465|	-
	IPRO	Gene3D|G3DSA:1.20.58.1940|T|-|149|365|	1.4e-67
	IPRO	Gene3D|G3DSA:1.20.58.1940|T|-|1067|1285|	7.6e-62
	IPRO	CDD|cd00176|T|-|577|787|	1.51368e-34
	IPRO	Gene3D|G3DSA:2.30.30.40|T|-|971|1049|	1.5e-19
	IPRO	PANTHER|PTHR11915:SF427|T|-|1154|2412|	0
	IPRO	CDD|cd00176|T|-|2040|2256|	1.75307e-11
	IPRO	SUPERFAMILY|SSF46966|T|-|630|784|	4.84e-35
	IPRO	Gene3D|G3DSA:1.20.58.1940|T|-|682|894|	3.3e-62
	IPRO	SUPERFAMILY|SSF46966|T|-|110|255|	4.71e-28
	IPRO	CDD|cd00176|T|-|1287|1494|	7.78461e-34
	IPRO	SUPERFAMILY|SSF50044|IPR036028|SH3-like domain superfamily|969|1036|GO:0005515	6.69e-20
	IPRO	PANTHER|PTHR11915:SF427|T|-|457|1154|	0
	IPRO	PANTHER|PTHR11915:SF427|T|-|11|258|	0
	IPRO	Coils|Coil|T|-|195|222|	-
	IPRO	CDD|cd00176|T|-|1076|1286|	1.18678e-37
	IPRO	Gene3D|G3DSA:1.20.58.60|T|-|1391|1493|	5.7e-29
	IPRO	CDD|cd11808|IPR035825|Alpha Spectrin, SH3 domain|975|1026|	4.55234e-29
	IPRO	Coils|Coil|T|-|1687|1707|	-
	IPRO	SUPERFAMILY|SSF46966|T|-|260|363|	4.44e-24
	IPRO	CDD|cd00176|T|-|1603|1814|	2.92868e-42
	IPRO	SUPERFAMILY|SSF46966|T|-|1133|1283|	8.23e-30
	IPRO	Coils|Coil|T|-|624|644|	-
	IPRO	CDD|cd00176|T|-|262|470|	1.18969e-34
	IPRO	Gene3D|G3DSA:1.20.58.60|T|-|1600|1708|	3.8e-32
	IPRO	SUPERFAMILY|SSF46966|T|-|2029|2143|	1.7e-20
	IPRO	Coils|Coil|T|-|1637|1671|	-
	IPRO	SUPERFAMILY|SSF46966|T|-|1239|1388|	1.44e-28
	IPRO	Coils|Coil|T|-|544|564|	-
	IPRO	Coils|Coil|T|-|1215|1249|	-
	IPRO	CDD|cd00176|T|-|49|241|	5.61057e-34
	IPRO	CDD|cd00176|T|-|471|680|	3.81406e-33
	IPRO	Gene3D|G3DSA:1.10.238.10|T|-|2261|2346|	2.4e-14
	IPRO	Coils|Coil|T|-|822|849|	-
	IPRO	SUPERFAMILY|SSF46966|T|-|1873|2023|	3.7e-26
	IPRO	Gene3D|G3DSA:1.20.58.60|T|-|1919|2035|	4.6e-23
	IPRO	PRINTS|PR01887|T|-|992|1006|	1.1e-25
	IPRO	PRINTS|PR01887|T|-|972|991|	1.1e-25
	IPRO	PRINTS|PR01887|T|-|1007|1028|	1.1e-25
	IPRO	CDD|cd00176|T|-|1922|2141|	4.55307e-21
	IPRO	SUPERFAMILY|SSF46966|T|-|367|469|	1.31e-22
	IPRO	Gene3D|G3DSA:1.20.58.60|T|-|1494|1599|	4.6e-34
	IPRO	Gene3D|G3DSA:1.20.58.60|T|-|576|678|	1.6e-28
	IPRO	PANTHER|PTHR11915|T|-|258|464|	0
	IPRO	PANTHER|PTHR11915|T|-|11|258|	0
	IPRO	PANTHER|PTHR11915|T|-|1154|2412|	0
	IPRO	SMART|SM01184|T|-|2346|2413|	2.6e-28
	IPRO	Gene3D|G3DSA:1.20.58.60|T|-|2148|2260|	1.3e-35
	IPRO	Coils|Coil|T|-|1895|1915|	-
	IPRO	PANTHER|PTHR11915|T|-|457|1154|	0
	IPRO	SUPERFAMILY|SSF47473|IPR011992|EF-hand domain pair|2252|2389|	2.08e-20
	IPRO	Pfam|PF08726|IPR014837|EF-hand, Ca insensitive|2346|2413|	9.6e-22
	IPRO	Coils|Coil|T|-|390|427|	-
	IPRO	CDD|cd00051|IPR002048|EF-hand domain|2271|2339|GO:0005509	6.90717e-09
	IPRO	Coils|Coil|T|-|301|328|	-
	IPRO	Pfam|PF00018|IPR001452|SH3 domain|976|1021|GO:0005515	2.3e-14
	IPRO	Gene3D|G3DSA:1.20.58.60|T|-|466|575|	6.7e-36
	IPRO	Gene3D|G3DSA:1.20.58.60|T|-|1812|1913|	1.9e-27
	IPRO	SUPERFAMILY|SSF46966|T|-|735|891|	8.64e-40
	IPRO	SUPERFAMILY|SSF46966|T|-|2145|2260|	2.36e-17
	IPRO	PANTHER|PTHR11915:SF427|T|-|258|464|	0
	IPRO	Pfam|PF00435|IPR002017|Spectrin repeat|1921|2024|GO:0005515	5.4e-21
	IPRO	Pfam|PF00435|IPR002017|Spectrin repeat|260|363|GO:0005515	6.9e-21
	IPRO	Pfam|PF00435|IPR002017|Spectrin repeat|1816|1918|GO:0005515	1.1e-16
	IPRO	Pfam|PF00435|IPR002017|Spectrin repeat|1286|1388|GO:0005515	2.4e-20
	IPRO	Pfam|PF00435|IPR002017|Spectrin repeat|365|464|GO:0005515	1.2e-17
	IPRO	Pfam|PF00435|IPR002017|Spectrin repeat|576|679|GO:0005515	4.6e-18
	IPRO	Pfam|PF00435|IPR002017|Spectrin repeat|894|963|GO:0005515	7.4e-16
	IPRO	Pfam|PF00435|IPR002017|Spectrin repeat|49|151|GO:0005515	2e-17
	IPRO	Pfam|PF00435|IPR002017|Spectrin repeat|155|255|GO:0005515	7.6e-20
	IPRO	Pfam|PF00435|IPR002017|Spectrin repeat|2036|2138|GO:0005515	1.5e-15
	IPRO	Pfam|PF00435|IPR002017|Spectrin repeat|471|573|GO:0005515	2.5e-22
	IPRO	Pfam|PF00435|IPR002017|Spectrin repeat|1077|1176|GO:0005515	5.7e-16
	IPRO	Pfam|PF00435|IPR002017|Spectrin repeat|1393|1492|GO:0005515	3.5e-16
	IPRO	Pfam|PF00435|IPR002017|Spectrin repeat|788|890|GO:0005515	8.8e-25
	IPRO	Pfam|PF00435|IPR002017|Spectrin repeat|2150|2254|GO:0005515	4.1e-12
	IPRO	Pfam|PF00435|IPR002017|Spectrin repeat|1496|1600|GO:0005515	1e-20
	IPRO	Pfam|PF00435|IPR002017|Spectrin repeat|1180|1283|GO:0005515	3.9e-21
	IPRO	Pfam|PF00435|IPR002017|Spectrin repeat|1603|1706|GO:0005515	4.6e-23
	IPRO	Pfam|PF00435|IPR002017|Spectrin repeat|1710|1812|GO:0005515	4.5e-27
	IPRO	Pfam|PF00435|IPR002017|Spectrin repeat|690|784|GO:0005515	5.4e-21
	IPRO	SMART|SM00326|IPR001452|SH3 domain|973|1028|GO:0005515	4.6e-18
	IPRO	CDD|cd00176|T|-|691|893|	4.44908e-41
	IPRO	CDD|cd00176|T|-|1710|1920|	5.1375e-37
SSS_100s	Transcription				21.77
	KEGGBR	br:ko01000|K12591|exosome complex exonuclease RRP6 [EC:3.1.13.-]|Enzymes|Enzyme|3. Hydrolases|3.1 Acting on ester bonds|3.1.13 Exoribonucleases producing 5'-phosphomonoesters|3.1.13.-| RRP6, EXOSC10; exosome complex exonuclease RRP6 [EC:3.1.13.-]	4e-125
	KEGGBR	br:ko00001|K12591|exosome complex exonuclease RRP6 [EC:3.1.13.-]|KEGG Orthology (KO)|KO|Genetic Information Processing|Folding, sorting and degradation|03018 RNA degradation [PATH:ko03018]| RRP6, EXOSC10; exosome complex exonuclease RRP6 [EC:3.1.13.-]	4e-125
	KEGGPW	path:ko03018|75|K12591	-
	MERPTS	MER0712283 - family C19 unassigned peptidases (Strigamia maritima) [C19.UPW]#C19#{peptidase unit: 1732-2062}~source T1J4B6~	9e-112	379
	SWISS	sp|Q01780|EXOSX_HUMAN Exosome component 10 OS=Homo sapiens GN=EXOSC10 PE=1 SV=2	1e-107	354
	KEGG	dpte:113794960 LOW QUALITY PROTEIN: exosome component 10-like	0	692
	NR	gi|934154953|gb|KPM05391.1| exosome component 10-like protein [Sarcoptes scabiei]	0	1409
	IPRO	Pfam|PF01612|IPR002562|3'-5' exonuclease domain|275|439|GO:0003676|GO:0006139|GO:0008408	7.7e-41
	IPRO	Gene3D|G3DSA:1.10.150.80|T|-|473|570|	1.6e-30
	IPRO	Gene3D|G3DSA:3.30.420.500|T|-|172|472|	2.7e-110
	IPRO	PANTHER|PTHR12124:SF47|T|-|6|698|	7.4e-156
	IPRO	Pfam|PF00570|IPR002121|HRDC domain|492|557|GO:0003676	1.5e-13
	IPRO	SMART|SM00474|IPR002562|3'-5' exonuclease domain|272|440|GO:0003676|GO:0006139|GO:0008408	5.7e-42
	IPRO	SUPERFAMILY|SSF53098|IPR012337|Ribonuclease H-like superfamily|173|471|	4.55e-76
	IPRO	PANTHER|PTHR12124|T|-|6|698|	7.4e-156
	IPRO	SMART|SM00341|IPR002121|HRDC domain|487|567|GO:0003676	1.1e-12
	IPRO	SUPERFAMILY|SSF47819|IPR010997|HRDC-like superfamily|469|567|GO:0000166|GO:0003824|GO:0044237	1.6e-24
SSS_101s	Transcription				16.13
	SWISS	sp|B2RD01|CENP1_HUMAN CENPB DNA-binding domain-containing protein 1 OS=Homo sapiens GN=CENPBD1 PE=2 SV=1	1e-12	71.2
	KEGG	sfm:108919324 tigger transposable element-derived protein 1-like	4e-20	102
	NR	gi|1083390188|ref|XP_018582761.1| PREDICTED: tigger transposable element-derived protein 1-like [Scleropages formosus] >gi|1083390190|ref|XP_018582762.1| PREDICTED: tigger transposable element-derived protein 1-like [Scleropages formosus]	6e-19	102
	IPRO	Pfam|PF04218|IPR007889|DNA binding HTH domain, Psq-type|113|164|GO:0003677	4.8e-12
	IPRO	MobiDBLite|mobidb-lite|T|-|29|47|	-
	IPRO	MobiDBLite|mobidb-lite|T|-|29|55|	-
	IPRO	MobiDBLite|mobidb-lite|T|-|66|85|	-
	IPRO	SUPERFAMILY|SSF46689|IPR009057|Homeobox-like domain superfamily|113|172|GO:0003677	1.25e-10
	IPRO	PANTHER|PTHR19303:SF27|T|-|104|252|	2.9e-27
	IPRO	PANTHER|PTHR19303|T|-|104|252|	2.9e-27
	IPRO	MobiDBLite|mobidb-lite|T|-|270|304|	-
	IPRO	MobiDBLite|mobidb-lite|T|-|270|338|	-
	IPRO	MobiDBLite|mobidb-lite|T|-|316|333|	-
SSS_102s	Transcription				220.62
	KEGGBR	br:ko04147|K05699|actinin alpha|Exosome|Exosome|Exosomal proteins|Exosomal proteins of other body fluids (saliva and urine)| ACTN; actinin alpha	0
	KEGGBR	br:ko04812|K05699|actinin alpha|Cytoskeleton proteins|Cytoskeleton|Eukaryotic cytoskeleton proteins|Actin filaments / Microfilaments|Actin-binding proteins|Cross-linking proteins| ACTN; actinin alpha	0
	KEGGBR	br:ko01000|K05699|actinin alpha|Enzymes|	0
	KEGGBR	br:ko00001|K05699|actinin alpha|KEGG Orthology (KO)|KO|Cellular Processes|Cell motility|04810 Regulation of actin cytoskeleton [PATH:ko04810]| ACTN; actinin alpha	0
	KEGGPW	path:ko04510|144|K05699	-
	KEGGPW	path:ko04520|60|K05699	-
	KEGGPW	path:ko04530|70|K05699	-
	KEGGPW	path:ko04670|73|K05699	-
	KEGGPW	path:ko04810|149|K05699	-
	KEGGPW	path:ko05146|78|K05699	-
	KEGGPW	path:ko05203|133|K05699	-
	KEGGPW	path:ko05322|45|K05699	-
	KEGGPW	path:ko05412|65|K05699	-
	MERPTS	MER0807079 - subfamily M20F non-peptidase homologues (Ectocarpus siliculosus) [M20.UNF]#M20F#{peptidase unit: 327-486}~source D8LHC6~	6e-14	82
	MERPTSINH	MER0330527 - family I39 unassigned peptidase inhibitors (Oreochromis niloticus) [I39.UPW]#I39#{inhibitor unit: 1268-1965}~source XP_003446261~	1e-19	99.4
	SWISS	sp|P18091|ACTN_DROME Alpha-actinin, sarcomeric OS=Drosophila melanogaster GN=Actn PE=1 SV=2	0	1537
	KEGG	dpte:113796470 alpha-actinin-like isoform X1	0	1735
	NR	gi|934163106|gb|KPM11009.1| alpha-actinin, sarcomeric-like protein [Sarcoptes scabiei]	0	1772
	IPRO	SUPERFAMILY|SSF46966|T|-|751|872|	2.09e-28
	IPRO	CDD|cd00014|IPR001715|Calponin homology domain|256|358|GO:0005515	2.87585e-23
	IPRO	PANTHER|PTHR11915:SF425|T|-|229|472|	0
	IPRO	CDD|cd00176|T|-|761|983|	2.28764e-18
	IPRO	SUPERFAMILY|SSF46966|T|-|638|747|	6.81e-25
	IPRO	Gene3D|G3DSA:1.20.58.60|T|-|639|750|	4.3e-35
	IPRO	Gene3D|G3DSA:1.10.238.10|T|-|988|1071|	2.5e-17
	IPRO	Pfam|PF00435|IPR002017|Spectrin repeat|642|747|GO:0005515	2e-23
	IPRO	Pfam|PF00435|IPR002017|Spectrin repeat|880|980|GO:0005515	7.3e-10
	IPRO	Pfam|PF00435|IPR002017|Spectrin repeat|758|867|GO:0005515	4e-16
	IPRO	Pfam|PF00435|IPR002017|Spectrin repeat|522|630|GO:0005515	1.6e-12
	IPRO	SUPERFAMILY|SSF47576|IPR036872|CH domain superfamily|236|474|	1.32e-87
	IPRO	CDD|cd00051|IPR002048|EF-hand domain|998|1065|GO:0005509	8.32834e-11
	IPRO	Coils|Coil|T|-|912|939|	-
	IPRO	Gene3D|G3DSA:1.20.58.60|T|-|875|987|	2.7e-46
	IPRO	Coils|Coil|T|-|678|698|	-
	IPRO	Gene3D|G3DSA:1.10.418.10|IPR036872|CH domain superfamily|365|474|	5.6e-50
	IPRO	Gene3D|G3DSA:1.20.58.60|T|-|513|638|	2.1e-51
	IPRO	SUPERFAMILY|SSF46966|T|-|875|987|	3.8e-19
	IPRO	Coils|Coil|T|-|513|540|	-
	IPRO	CDD|cd00014|IPR001715|Calponin homology domain|369|472|GO:0005515	1.6071e-26
	IPRO	Coils|Coil|T|-|1140|1140|	-
	IPRO	Pfam|PF00307|IPR001715|Calponin homology domain|255|358|GO:0005515	2.3e-24
	IPRO	Pfam|PF00307|IPR001715|Calponin homology domain|368|472|GO:0005515	5.5e-26
	IPRO	PANTHER|PTHR11915:SF425|T|-|474|1139|	0
	IPRO	Gene3D|G3DSA:1.10.238.10|T|-|1072|1140|	9.8e-29
	IPRO	ProSitePatterns|PS00020|IPR001589|Actinin-type actin-binding domain, conserved site|330|354|	-
	IPRO	Gene3D|G3DSA:1.20.58.60|T|-|751|874|	2.4e-53
	IPRO	SUPERFAMILY|SSF46966|T|-|515|637|	5.63e-32
	IPRO	Pfam|PF08726|IPR014837|EF-hand, Ca insensitive|1070|1136|	1.4e-25
	IPRO	CDD|cd00176|T|-|643|870|	1.65428e-36
	IPRO	Coils|Coil|T|-|962|982|	-
	IPRO	MobiDBLite|mobidb-lite|T|-|92|115|	-
	IPRO	SUPERFAMILY|SSF47473|IPR011992|EF-hand domain pair|980|1112|	2.03e-20
	IPRO	SMART|SM00033|IPR001715|Calponin homology domain|256|356|GO:0005515	2.2e-25
	IPRO	SMART|SM00033|IPR001715|Calponin homology domain|369|468|GO:0005515	1.7e-24
	IPRO	SMART|SM00150|IPR018159|Spectrin/alpha-actinin|760|867|	2.4e-10
	IPRO	SMART|SM00150|IPR018159|Spectrin/alpha-actinin|645|746|	5.7e-22
	IPRO	Coils|Coil|T|-|741|761|	-
	IPRO	PANTHER|PTHR11915|T|-|474|1139|	0
	IPRO	PANTHER|PTHR11915|T|-|229|472|	0
	IPRO	CDD|cd00176|T|-|525|748|	2.56935e-19
	IPRO	Gene3D|G3DSA:1.10.418.10|IPR036872|CH domain superfamily|243|364|	1.2e-45
	IPRO	SMART|SM01184|T|-|1070|1136|	2e-37
	IPRO	ProSitePatterns|PS00019|IPR001589|Actinin-type actin-binding domain, conserved site|256|265|	-
SSS_103s	Transcription				19.73
	KEGG	dpte:113793009 uncharacterized protein LOC113793009	5e-41	140
	NR	gi|1535913594|ref|XP_027198775.1| uncharacterized protein LOC113793009 [Dermatophagoides pteronyssinus]	8e-40	140
SSS_104s	Transcription				4.73
	IPRO	MobiDBLite|mobidb-lite|T|-|25|49|	-
	IPRO	MobiDBLite|mobidb-lite|T|-|32|49|	-
	IPRO	MobiDBLite|mobidb-lite|T|-|93|116|	-
SSS_105s	Transcription				96.48
	MERPTSINH	MER0779477 - family I43 unassigned peptidase inhibitors (Drosophila grimshawi) [I43.UPW]#I43#{inhibitor unit: 1507-1635}~source B4JPQ7~	4e-51	184
	SWISS	sp|Q6PGU2|MAF1_DANRE Repressor of RNA polymerase III transcription MAF1 homolog OS=Danio rerio GN=maf1 PE=2 SV=1	3e-51	172
	KEGG	dpte:113789219 repressor of RNA polymerase III transcription MAF1 homolog	6e-112	330
	NR	gi|934154332|gb|KPM04949.1| repressor of RNA polymerase III transcription MAF1-like protein [Sarcoptes scabiei]	2e-148	425
	IPRO	Pfam|PF09174|IPR015257|Repressor of RNA polymerase III transcription Maf1|25|200|GO:0016480	4.5e-47
	IPRO	Gene3D|G3DSA:3.40.1000.50|IPR038564|Repressor of RNA polymerase III transcription Maf1 superfamily|56|203|	2.2e-43
	IPRO	PANTHER|PTHR22504|IPR015257|Repressor of RNA polymerase III transcription Maf1|1|211|GO:0016480	5.7e-60
	IPRO	PIRSF|PIRSF037240|IPR015257|Repressor of RNA polymerase III transcription Maf1|1|222|GO:0016480	1.6e-57
SSS_106s	Transcription				46.35
	KEGGBR	br:ko02000|K15113|solute carrier family 25 (mitochondrial iron transporter), member 28/37|Transport system|br:ko02000|Solute Carrier Family (SLC)|SLC25: Mitochondrial carrier| SLC25A28_37, MFRN; solute carrier family 25 (mitochondrial iron transporter), member 28/37	2e-123
	KEGGBR	br:ko03029|K15113|solute carrier family 25 (mitochondrial iron transporter), member 28/37|Mitochondrial biogenesis|br:ko03029|Mitochondrial DNA transcription, translation, and replication factors|Mitochondrial transcription and translation factors|Other mitochondrial DNA transcription and translation factors| SLC25A28_37, MFRN; solute carrier family 25 (mitochondrial iron transporter), member 28/…	2e-123
	KEGGBR	br:ko01000|K15113|solute carrier family 25 (mitochondrial iron transporter), member 28/37|Enzymes|	2e-123
	MERPTS	MER1049912 - subfamily S26A unassigned peptidases (Scedosporium apiospermum) [S26.UPA]#S26A#{peptidase unit: 36-111}~source A0A084G1J1~	2e-27	117
	MERPTSINH	MER1120596 - family I87 unassigned peptidase inhibitors (Haemonchus contortus) [I87.UPW]#I87#{inhibitor unit: 619-890}~source HCOI00329200_t1~	7e-10	63.5
	SWISS	sp|Q9NYZ2|MFRN1_HUMAN Mitoferrin-1 OS=Homo sapiens GN=SLC25A37 PE=2 SV=2	5e-122	362
	KEGG	dpte:113797796 mitoferrin-1-like	5e-158	458
	NR	gi|934160176|gb|KPM09015.1| mitoferrin-2-like protein [Sarcoptes scabiei]	0	723
	IPRO	SUPERFAMILY|SSF103506|IPR023395|Mitochondrial carrier domain superfamily|28|306|	2.22e-69
	IPRO	PANTHER|PTHR45758:SF1|T|-|15|315|	5.6e-135
	IPRO	Pfam|PF00153|IPR018108|Mitochondrial substrate/solute carrier|221|311|	2.9e-15
	IPRO	Pfam|PF00153|IPR018108|Mitochondrial substrate/solute carrier|126|213|	2e-16
	IPRO	Pfam|PF00153|IPR018108|Mitochondrial substrate/solute carrier|28|117|	2e-20
	IPRO	PANTHER|PTHR45758|T|-|15|315|	5.6e-135
	IPRO	Gene3D|G3DSA:1.50.40.10|IPR023395|Mitochondrial carrier domain superfamily|10|215|	9.6e-48
	IPRO	Gene3D|G3DSA:1.50.40.10|IPR023395|Mitochondrial carrier domain superfamily|216|333|	3.9e-19
SSS_107s	Transcription				94.08
	KEGGBR	br:ko01000|K15734|all-trans-retinol dehydrogenase (NAD+) [EC:1.1.1.105]|Enzymes|Enzyme|1. Oxidoreductases|1.1 Acting on the CH-OH group of donors|1.1.1 With NAD+ or NADP+ as acceptor|1.1.1.105 all-trans-retinol dehydrogenase (NAD+)| SDR16C5; all-trans-retinol dehydrogenase (NAD+) [EC:1.1.1.105]	4e-79
	KEGGBR	br:ko00001|K15734|all-trans-retinol dehydrogenase (NAD+) [EC:1.1.1.105]|KEGG Orthology (KO)|KO|Metabolism|Metabolism of cofactors and vitamins|00830 Retinol metabolism [PATH:ko00830]| SDR16C5; all-trans-retinol dehydrogenase (NAD+) [EC:1.1.1.105]	4e-79
	KEGGPW	path:ko00830|48|K15734	-
	MERPTS	MER0199803 - family C13 unassigned peptidases (Naegleria gruberi) [C13.UPW]#C13#{peptidase unit: 687-952}~source EFC48607~	5e-51	187
	MERPTSINH	MER0561851 - family I39 unassigned peptidase inhibitors (Equus przewalskii) [I39.UPW]#I39#{inhibitor unit: 360-640}~source XP_008529105~	2e-11	67.8
	SWISS	sp|Q8N3Y7|RDHE2_HUMAN Epidermal retinol dehydrogenase 2 OS=Homo sapiens GN=SDR16C5 PE=2 SV=2	1e-72	232
	KEGG	dpte:113792533 epidermal retinol dehydrogenase 2-like	1e-103	316
	NR	gi|934152504|gb|KPM03321.1| epidermal retinol dehydrogenase 2-like protein 1 [Sarcoptes scabiei]	0	559
	IPRO	Pfam|PF00106|IPR002347|Short-chain dehydrogenase/reductase SDR|28|226|	5.7e-42
	IPRO	SUPERFAMILY|SSF51735|IPR036291|NAD(P)-binding domain superfamily|28|278|	1.21e-54
	IPRO	PRINTS|PR00080|IPR002347|Short-chain dehydrogenase/reductase SDR|181|200|	3.3e-10
	IPRO	PRINTS|PR00080|IPR002347|Short-chain dehydrogenase/reductase SDR|161|169|	3.3e-10
	IPRO	PRINTS|PR00080|IPR002347|Short-chain dehydrogenase/reductase SDR|108|119|	3.3e-10
	IPRO	CDD|cd05339|T|-|28|270|	4.70875e-106
	IPRO	Gene3D|G3DSA:3.40.50.720|T|-|28|273|	8.3e-60
	IPRO	PANTHER|PTHR24322|T|-|21|289|	4.4e-93
	IPRO	PRINTS|PR00081|IPR002347|Short-chain dehydrogenase/reductase SDR|181|200|	3.4e-21
	IPRO	PRINTS|PR00081|IPR002347|Short-chain dehydrogenase/reductase SDR|155|171|	3.4e-21
	IPRO	PRINTS|PR00081|IPR002347|Short-chain dehydrogenase/reductase SDR|108|119|	3.4e-21
	IPRO	PRINTS|PR00081|IPR002347|Short-chain dehydrogenase/reductase SDR|24|41|	3.4e-21
	IPRO	PRINTS|PR00081|IPR002347|Short-chain dehydrogenase/reductase SDR|205|222|	3.4e-21
	IPRO	PANTHER|PTHR24322:SF634|T|-|21|289|	4.4e-93
SSS_108s	Transcription				29.25
	NR	gi|934152505|gb|KPM03322.1| hypothetical protein QR98_0017530 [Sarcoptes scabiei]	0	516
	IPRO	MobiDBLite|mobidb-lite|T|-|157|193|	-
	IPRO	MobiDBLite|mobidb-lite|T|-|212|253|	-
	IPRO	MobiDBLite|mobidb-lite|T|-|212|259|	-
	IPRO	MobiDBLite|mobidb-lite|T|-|171|193|	-
	SIGNALP	Y
SSS_109s	Transcription				13.83
	KEGGBR	br:ko04121|K10630|RanBP-type and C3HC4-type zinc finger-containing protein 1|Ubiquitin system|Ubiquitin system|Ubiquitin ligases (E3)|single Ring-finger type E3|RBR proteins| RBCK1, HOIL1; RanBP-type and C3HC4-type zinc finger-containing protein 1	7e-16
	KEGGBR	br:ko01000|K10630|RanBP-type and C3HC4-type zinc finger-containing protein 1|Enzymes|	7e-16
	MERPTS	MER0735756 - CylD ({Drosophila}-type) (Stegodyphus mimosarum) [C67.A01]#C67#{peptidase unit: 422-718}~source A0A087UQY6~	4e-16	90.1
	SWISS	sp|Q10235|ALP11_SCHPO Cell polarity protein alp11 OS=Schizosaccharomyces pombe (strain 972 / ATCC 24843) GN=alp11 PE=1 SV=1	5e-09	62.8
	KEGG	dpte:113789197 uncharacterized protein LOC113789197	0	719
	NR	gi|934158628|gb|KPM07917.1| hypothetical protein QR98_0064290 [Sarcoptes scabiei]	0	2256
	IPRO	MobiDBLite|mobidb-lite|T|-|902|962|	-
	IPRO	MobiDBLite|mobidb-lite|T|-|767|796|	-
	IPRO	Pfam|PF01302|IPR000938|CAP Gly-rich domain|374|440|	1.1e-10
	IPRO	MobiDBLite|mobidb-lite|T|-|902|918|	-
	IPRO	MobiDBLite|mobidb-lite|T|-|1084|1118|	-
	IPRO	MobiDBLite|mobidb-lite|T|-|223|283|	-
	IPRO	MobiDBLite|mobidb-lite|T|-|1029|1056|	-
	IPRO	MobiDBLite|mobidb-lite|T|-|655|674|	-
	IPRO	MobiDBLite|mobidb-lite|T|-|26|121|	-
	IPRO	MobiDBLite|mobidb-lite|T|-|834|848|	-
	IPRO	MobiDBLite|mobidb-lite|T|-|2191|2214|	-
	IPRO	MobiDBLite|mobidb-lite|T|-|225|283|	-
	IPRO	MobiDBLite|mobidb-lite|T|-|38|119|	-
	IPRO	Gene3D|G3DSA:3.10.20.90|T|-|1930|2012|	1.2e-11
	IPRO	MobiDBLite|mobidb-lite|T|-|625|644|	-
	IPRO	ProSitePatterns|PS00518|IPR017907|Zinc finger, RING-type, conserved site|2268|2277|	-
	IPRO	MobiDBLite|mobidb-lite|T|-|968|987|	-
	IPRO	MobiDBLite|mobidb-lite|T|-|1210|1254|	-
	IPRO	Gene3D|G3DSA:2.30.30.190|IPR036859|CAP Gly-rich domain superfamily|375|444|	1.2e-14
	IPRO	MobiDBLite|mobidb-lite|T|-|1221|1250|	-
	IPRO	SUPERFAMILY|SSF74924|IPR036859|CAP Gly-rich domain superfamily|349|454|	4.45e-17
	IPRO	MobiDBLite|mobidb-lite|T|-|709|729|	-
	IPRO	Coils|Coil|T|-|1321|1341|	-
	IPRO	MobiDBLite|mobidb-lite|T|-|798|827|	-
	IPRO	SMART|SM01052|IPR000938|CAP Gly-rich domain|373|443|	3.5e-10
	IPRO	MobiDBLite|mobidb-lite|T|-|1633|1657|	-
	IPRO	Coils|Coil|T|-|2189|2209|	-
	IPRO	MobiDBLite|mobidb-lite|T|-|618|648|	-
	IPRO	MobiDBLite|mobidb-lite|T|-|1100|1118|	-
	IPRO	MobiDBLite|mobidb-lite|T|-|992|1056|	-
	IPRO	MobiDBLite|mobidb-lite|T|-|709|723|	-
	IPRO	MobiDBLite|mobidb-lite|T|-|754|848|	-
	IPRO	MobiDBLite|mobidb-lite|T|-|1013|1028|	-
SSS_110s	Transcription				13.94
	KEGG	dpte:113790262 probable cyclin-dependent serine/threonine-protein kinase DDB_G0292550	4e-65	247
	NR	gi|934157919|gb|KPM07450.1| hypothetical protein QR98_0059430 [Sarcoptes scabiei]	1e-132	420
	IPRO	MobiDBLite|mobidb-lite|T|-|174|229|	-
	IPRO	ProSitePatterns|PS00028|IPR013087|Zinc finger C2H2-type|857|878|GO:0003676	-
	IPRO	MobiDBLite|mobidb-lite|T|-|254|274|	-
	IPRO	MobiDBLite|mobidb-lite|T|-|63|109|	-
	IPRO	MobiDBLite|mobidb-lite|T|-|83|97|	-
	IPRO	MobiDBLite|mobidb-lite|T|-|202|229|	-
	IPRO	MobiDBLite|mobidb-lite|T|-|174|193|	-
	IPRO	MobiDBLite|mobidb-lite|T|-|123|153|	-
	IPRO	MobiDBLite|mobidb-lite|T|-|379|428|	-
	IPRO	MobiDBLite|mobidb-lite|T|-|761|780|	-
	IPRO	MobiDBLite|mobidb-lite|T|-|886|901|	-
	IPRO	Gene3D|G3DSA:3.30.160.60|T|-|823|904|	2.2e-10
	IPRO	MobiDBLite|mobidb-lite|T|-|886|926|	-
SSS_111s	Transcription				108.33
	KEGGBR	br:ko04031|K07834|Ras-related protein Ral-A|GTP-binding proteins|GTP-binding proteins|Small (Monomeric) G-proteins|Ras Family|Ral| RALA; Ras-related protein Ral-A	3e-21
	KEGGBR	br:ko01000|K07834|Ras-related protein Ral-A|Enzymes|	3e-21
	KEGGBR	br:ko00001|K07834|Ras-related protein Ral-A|KEGG Orthology (KO)|KO|Environmental Information Processing|Signal transduction|04014 Ras signaling pathway [PATH:ko04014]| RALA; Ras-related protein Ral-A	3e-21
	KEGGPW	path:ko04014|161|K07834	-
	KEGGPW	path:ko04015|151|K07834	-
	KEGGPW	path:ko05200|249|K07834	-
	KEGGPW	path:ko05212|53|K07834	-
	MERPTS	MER0256529 - proteasome subunit alpha 6 (Nomascus leucogenys) [T01.971]#T01A#{peptidase unit: 504-640}~source GENSCAN00000019084~	1e-09	61.6
	MERPTSINH	MER0790334 - family I63 unassigned peptidase inhibitors (Salpingoeca sp. ATCC 50818) [I63.UPW]#I63#{inhibitor unit: 1132-1312}~source F2UF33~	6e-12	67.8
	SWISS	sp|P48555|RALA_DROME Ras-related protein Ral-a OS=Drosophila melanogaster GN=Rala PE=2 SV=2	6e-21	90.5
	KEGG	dpte:113794112 ras-related protein O-RAL-like	1e-69	219
	NR	gi|934152502|gb|KPM03319.1| RAS-like protein 4 [Sarcoptes scabiei]	2e-136	392
	IPRO	PRINTS|PR00449|T|-|4|25|	1.2e-12
	IPRO	PRINTS|PR00449|T|-|140|162|	1.2e-12
	IPRO	PRINTS|PR00449|T|-|104|117|	1.2e-12
	IPRO	Gene3D|G3DSA:3.40.50.300|T|-|1|177|	2.8e-38
	IPRO	Pfam|PF00071|IPR001806|Small GTPase|5|163|GO:0003924|GO:0005525	1.3e-28
	IPRO	PANTHER|PTHR24070|IPR020849|Small GTPase superfamily, Ras-type|3|170|GO:0005525|GO:0007165|GO:0016020	4e-34
	IPRO	SMART|SM00173|T|-|1|165|	5.3e-16
	IPRO	TIGRFAM|TIGR00231|IPR005225|Small GTP-binding protein domain|4|158|GO:0005525	1.6e-13
	IPRO	SMART|SM00175|T|-|4|165|	3.6e-10
	IPRO	SUPERFAMILY|SSF52540|IPR027417|P-loop containing nucleoside triphosphate hydrolase|4|179|	3.51e-31
SSS_112s	Transcription				58.01
	KEGGBR	br:ko01000|K02644|pole hole|Enzymes|	2e-168
	KEGGBR	br:ko00001|K02644|pole hole|KEGG Orthology (KO)|KO|Environmental Information Processing|Signal transduction|04013 MAPK signaling pathway - fly [PATH:ko04013]| PHL; pole hole	2e-168
	KEGGPW	path:ko04013|17|K02644	-
	KEGGPW	path:ko04320|24|K02644	-
	MERPEP	MER1360781 - family A31 non-peptidase homologues (Thecamonas trahens) [A31.UNW]#A31#{peptidase unit: 181-256}~source XP_013753081~	1e-11	66.2
	MERPTS	MER0045841 - family A2 unassigned peptidases () [A02.UPW]#A02X#{peptidase unit: 95-135}~source CAA31790~	5e-125	386
	MERPTSINH	MER0670840 - family I12 unassigned peptidase inhibitors (Colius striatus) [I12.UPW]#I12#{inhibitor unit: 178-229}~source XP_010193640~	3e-32	135
	SWISS	sp|P11346|KRAF1_DROME Raf homolog serine/threonine-protein kinase phl OS=Drosophila melanogaster GN=phl PE=1 SV=6	3e-159	479
	KEGG	dpte:113794008 serine/threonine-protein kinase B-raf-like	0	985
	NR	gi|1191581560|gb|OTF75753.1| hypothetical protein BLA29_002915 [Euroglyphus maynei]	0	993
	IPRO	Pfam|PF02196|IPR003116|Raf-like Ras-binding|11|76|GO:0007165	8.7e-19
	IPRO	MobiDBLite|mobidb-lite|T|-|184|214|	-
	IPRO	Pfam|PF07714|IPR001245|Serine-threonine/tyrosine-protein kinase, catalytic domain|233|483|GO:0004672|GO:0006468	1.7e-59
	IPRO	SMART|SM00455|IPR003116|Raf-like Ras-binding|9|82|GO:0007165	3.2e-10
	IPRO	Gene3D|G3DSA:3.30.200.20|T|-|222|307|	9.3e-33
	IPRO	SMART|SM00220|IPR000719|Protein kinase domain|231|497|GO:0004672|GO:0005524|GO:0006468	5.4e-54
	IPRO	ProSitePatterns|PS00107|IPR017441|Protein kinase, ATP binding site|237|258|GO:0005524	-
	IPRO	Gene3D|G3DSA:1.10.510.10|T|-|308|513|	3.9e-54
	IPRO	ProSitePatterns|PS00479|IPR002219|Protein kinase C-like, phorbol ester/diacylglycerol-binding domain|82|126|GO:0035556	-
	IPRO	SUPERFAMILY|SSF54236|IPR029071|Ubiquitin-like domain superfamily|9|71|	3.88e-16
	IPRO	PANTHER|PTHR44329:SF55|T|-|11|126|	3.5e-151
	IPRO	Gene3D|G3DSA:3.10.20.90|T|-|10|79|	6.6e-21
	IPRO	PANTHER|PTHR44329:SF55|T|-|200|496|	3.5e-151
	IPRO	MobiDBLite|mobidb-lite|T|-|184|200|	-
	IPRO	PANTHER|PTHR44329|T|-|11|126|	3.5e-151
	IPRO	CDD|cd14062|T|-|237|486|	2.05596e-166
	IPRO	ProSitePatterns|PS00108|IPR008271|Serine/threonine-protein kinase, active site|346|358|GO:0004672|GO:0006468	-
	IPRO	PIRSF|PIRSF000615|T|-|316|507|	1.2e-29
	IPRO	SUPERFAMILY|SSF56112|IPR011009|Protein kinase-like domain superfamily|219|504|	4.49e-74
	IPRO	PANTHER|PTHR44329|T|-|200|496|	3.5e-151
SSS_113s	Transcription				22.86
	KEGGBR	br:ko01000|K01322|prolyl oligopeptidase [EC:3.4.21.26]|Enzymes|Enzyme|3. Hydrolases|3.4 Acting on peptide bonds (peptidases)|3.4.21 Serine endopeptidases|3.4.21.26 prolyl oligopeptidase| E3.4.21.26, PREP; prolyl oligopeptidase [EC:3.4.21.26]	0
	KEGGBR	br:ko01002|K01322|prolyl oligopeptidase [EC:3.4.21.26]|Peptidases|Peptidase|Serine Peptidases|Family S9: prolyl oligopeptidase family| E3.4.21.26, PREP; prolyl oligopeptidase [EC:3.4.21.26]	0
	MERPEP	MER1292268 - subfamily S9A unassigned peptidases (Euroglyphus maynei) [S09.UPA]#S09A#{peptidase unit: 444-706}~source OTF82859~	5e-125	382
	MERPTS	MER1292268 - subfamily S9A unassigned peptidases (Euroglyphus maynei) [S09.UPA]#S09A#{peptidase unit: 444-706}~source OTF82859~	0	813
	SWISS	sp|P23687|PPCE_PIG Prolyl endopeptidase OS=Sus scrofa GN=PREP PE=1 SV=1	0	635
	KEGG	dpte:113793906 prolyl endopeptidase-like	0	924
	NR	gi|1535893326|ref|XP_027199820.1| prolyl endopeptidase-like [Dermatophagoides pteronyssinus]	0	924
	IPRO	PANTHER|PTHR42881:SF2|T|-|60|770|	2.5e-269
	IPRO	SUPERFAMILY|SSF50993|T|-|60|493|	3.92e-77
	IPRO	SUPERFAMILY|SSF53474|IPR029058|Alpha/Beta hydrolase fold|505|765|	3.41e-42
	IPRO	Gene3D|G3DSA:3.40.50.1820|IPR029058|Alpha/Beta hydrolase fold|76|764|	4.8e-247
	IPRO	ProSitePatterns|PS00708|IPR002471|Peptidase S9, serine active site|596|626|GO:0004252|GO:0006508	-
	IPRO	Gene3D|G3DSA:2.130.10.120|T|-|132|493|	4.8e-247
	IPRO	PANTHER|PTHR42881|T|-|60|770|	2.5e-269
	IPRO	PRINTS|PR00862|IPR002470|Peptidase S9A, prolyl oligopeptidase|675|690|GO:0004252|GO:0006508	3e-50
	IPRO	PRINTS|PR00862|IPR002470|Peptidase S9A, prolyl oligopeptidase|534|552|GO:0004252|GO:0006508	3e-50
	IPRO	PRINTS|PR00862|IPR002470|Peptidase S9A, prolyl oligopeptidase|589|608|GO:0004252|GO:0006508	3e-50
	IPRO	PRINTS|PR00862|IPR002470|Peptidase S9A, prolyl oligopeptidase|561|585|GO:0004252|GO:0006508	3e-50
	IPRO	PRINTS|PR00862|IPR002470|Peptidase S9A, prolyl oligopeptidase|619|639|GO:0004252|GO:0006508	3e-50
	IPRO	PRINTS|PR00862|IPR002470|Peptidase S9A, prolyl oligopeptidase|695|717|GO:0004252|GO:0006508	3e-50
	IPRO	Pfam|PF02897|IPR023302|Peptidase S9A, N-terminal domain|65|480|GO:0004252|GO:0070008	1.8e-96
	IPRO	Pfam|PF00326|IPR001375|Peptidase S9, prolyl oligopeptidase, catalytic domain|552|769|GO:0006508|GO:0008236	1.4e-63
SSS_114s	Transcription				28.46
	KEGGBR	br:ko01000|K05542|tRNA-dihydrouridine synthase 1 [EC:1.3.1.88]|Enzymes|Enzyme|1. Oxidoreductases|1.3 Acting on the CH-CH group of donors|1.3.1 With NAD+ or NADP+ as acceptor|1.3.1.88 tRNA-dihydrouridine16/17 synthase [NAD(P)+]| DUS1; tRNA-dihydrouridine synthase 1 [EC:1.3.1.88]	2e-133
	KEGGBR	br:ko03016|K05542|tRNA-dihydrouridine synthase 1 [EC:1.3.1.88]|Transfer RNA biogenesis|br:ko03016|Eukaryotic Type|tRNA modification factors|Dihydorouridine synthases| DUS1; tRNA-dihydrouridine synthase 1 [EC:1.3.1.88]	2e-133
	MERPTS	MER1089543 - subfamily T1A unassigned peptidases (Necator americanus) [T01.UPA]#T01A#{peptidase unit: 1182-1375}~source W2TS02~	4e-93	313
	SWISS	sp|Q8C2P3|DUS1L_MOUSE tRNA-dihydrouridine(16/17) synthase [NAD(P)(+)]-like OS=Mus musculus GN=Dus1l PE=2 SV=1	1e-134	404
	KEGG	dpte:113797365 tRNA-dihydrouridine(16/17) synthase [NAD(P)(+)]-like	2e-170	498
	NR	gi|934155006|gb|KPM05421.1| tRNA-dihydrouridine synthase [NAD(P)(+)]-like protein [Sarcoptes scabiei]	0	858
	IPRO	PANTHER|PTHR11082|T|-|31|416|	6.1e-134
	IPRO	SUPERFAMILY|SSF51395|T|-|44|330|	1.18e-69
	IPRO	Pfam|PF01207|IPR001269|tRNA-dihydrouridine synthase|47|281|GO:0008033|GO:0017150|GO:0050660|GO:0055114	1.4e-66
	IPRO	CDD|cd02801|IPR035587|DUS-like, FMN-binding domain|47|269|	4.30028e-96
	IPRO	ProSitePatterns|PS01136|IPR018517|tRNA-dihydrouridine synthase, conserved site|128|146|GO:0008033|GO:0017150|GO:0050660|GO:0055114	-
	IPRO	PANTHER|PTHR11082:SF5|T|-|31|416|	6.1e-134
	IPRO	Gene3D|G3DSA:3.20.20.70|IPR013785|Aldolase-type TIM barrel|42|271|GO:0003824	1.2e-71
SSS_115s	Transcription				51.26
	KEGGBR	br:ko01000|K13344|peroxin-13|Enzymes|	3e-20
	KEGGBR	br:ko00001|K13344|peroxin-13|KEGG Orthology (KO)|KO|Cellular Processes|Transport and catabolism|04146 Peroxisome [PATH:ko04146]| PEX13; peroxin-13	3e-20
	KEGGPW	path:ko04146|71|K13344	-
	SWISS	sp|Q19951|PEX13_CAEEL Probable peroxisomal membrane protein PEX13 OS=Caenorhabditis elegans GN=prx-13 PE=3 SV=2	5e-21	95.5
	KEGG	dpte:113797369 peroxisomal membrane protein PEX13-like	2e-69	231
	NR	gi|1535922206|ref|XP_027203532.1| peroxisomal membrane protein PEX13-like [Dermatophagoides pteronyssinus]	3e-68	231
	IPRO	PANTHER|PTHR19332:SF1|T|-|124|364|	1.2e-22
	IPRO	MobiDBLite|mobidb-lite|T|-|1|21|	-
	IPRO	Pfam|PF04088|IPR007223|Peroxin 13, N-terminal|133|280|GO:0005777|GO:0016021|GO:0016560	1.3e-23
	IPRO	PANTHER|PTHR19332|IPR035463|Peroxin 13|124|364|GO:0005777|GO:0016021|GO:0016560	1.2e-22
	IPRO	MobiDBLite|mobidb-lite|T|-|42|62|	-
SSS_116s	Transcription				95.41
	KEGGBR	br:ko04131|K08517|vesicle transport protein SEC22|SNAREs|SNARE|VAMP, Ykt6, Sec22 (R)|Sec22| SEC22; vesicle transport protein SEC22	5e-95
[truncated: 155,872 more rows]
