# Supplementary material for: High-quality nuclear genome for Sarcoptes scabiei—A critical resource for a neglected parasite
Source: PLoS Negl Trop Dis. 2020 Oct 1;14(10):e0008720. doi: 10.1371/journal.pntd.0008720 (PMC7591027; doi:10.1371/journal.pntd.0008720)
Supplement: S3 Table — (XLSX) [file pntd.0008720.s003.xlsx]

## Sheet: Proteases
S3 Table. Predicted proteases for Sarcoptes scabiei
					MEROPS database full protein sequence search using BLAST											MEROPS database domain sequence search using BLAST
Identifier	Length	Allergen	Excreted	Secreted	MEROPS database id	Identity (%)	Length of the hit	Mismatch count	Gap count	Query start position	Query end position	Target start position	Target end position	E-value	Bitscore	MEROPS database hit	Identity (%)	Length of the hit	Mismatch count	Gap count	Query start position	Query end position	Target start position	Target end position	E-value	Bitscore	Superfamily	Family	Domain 1	Domain 2	Active site 1	Active site 2	Active site 3
SSS_8277s	254				MER0484977	53.16	237	102	3	20	253	22	252	1e-84	261	MER0045610 - subfamily S1A non-peptidase homologues (Sarcoptes scabiei) [S01.UNA]#S01A#{peptidase unit: 1-262}~source AAR14082~	50.78	258	118	5	2	252	4	259	9e-85	260	IPR009003; Peptidase S1, PA clan	IPR001314; Peptidase S1A, chymotrypsin family	IPR001254; Serine proteases, trypsin domain
SSS_8529s	661				MER0056189	23.64	533	308	17	213	658	287	807	6e-21	102	MER0056189 - ubiquitin-specific peptidase 26 (mouse-type) (Rattus norvegicus) [C19.045]#C19#{peptidase unit: 256-818}~source XP_228680~	23.64	533	308	17	213	658	32	552	4e-21	101	IPR038765; Papain-like cysteine peptidase superfamily		IPR028889; Ubiquitin specific protease domain	IPR001394; Peptidase C19, ubiquitin carboxyl-terminal hydrolase	IPR018200; Ubiquitin specific protease, conserved site
SSS_905s	341				MER0165909	91.2	341	30	0	1	341	1	341	0	595	MER0165909 - subfamily C1A non-peptidase homologues (Sarcoptes scabiei) [C01.UNA]#C01A#{peptidase unit: 116-329}~source AAS93673~	89.72	214	22	0	94	307	1	214	2e-144	413	IPR038765; Papain-like cysteine peptidase superfamily		IPR000668; Peptidase C1A, papain C-terminal	IPR039417; Papain-like cysteine endopeptidase
SSS_6239s	403				MER0483127	78.1	379	70	3	26	403	8	374	0	607	MER0084017 - impas 2 peptidase (Tribolium castaneum) [A22.005]#A22B#{peptidase unit: 10-377}~source XP_973970~	75.79	380	89	3	26	403	3	381	0	602	IPR006639; Presenilin/signal peptide peptidase		IPR007369; Peptidase A22B, signal peptide peptidase
SSS_4473s	528				MER0831133	48.58	422	214	3	70	490	52	471	1e-142	429	MER0667415 - carboxypeptidase PM20D1 (Crassostrea gigas) [M20.011]#M20A#{peptidase unit: 52-493}~source XP_011414096~	46.34	423	224	2	73	493	3	424	1e-133	402	IPR036264; Bacterial exopeptidase dimerisation domain	IPR002933; Peptidase M20	IPR011650; Peptidase M20, dimerisation domain
SSS_1947s	627				MER1099200	42.73	564	296	10	69	627	74	615	2e-141	432	MER0555597 - family T3 unassigned peptidases (Astatotilapia burtoni) [T03.UPW]#T03#{peptidase unit: 39-572}~source XP_005934703~	42.7	555	294	12	76	627	1	534	1e-136	417	IPR029055; Nucleophile aminohydrolases, N-terminal	IPR000101; Gamma-glutamyltranspeptidase
SSS_3090s	401				MER0493443	31.27	275	132	10	147	399	731	970	2e-24	110	MER0493443 - family C19 unassigned peptidases (Saccoglossus kowalevskii) [C19.UPW]#C19#{peptidase unit: 172-972}~source XP_006813669~	31.27	275	132	10	147	399	560	799	8e-25	110	IPR038765; Papain-like cysteine peptidase superfamily		IPR028889; Ubiquitin specific protease domain	IPR001394; Peptidase C19, ubiquitin carboxyl-terminal hydrolase	IPR018200; Ubiquitin specific protease, conserved site
SSS_6091s	772				MER0828847	57.31	335	127	5	340	672	4	324	3e-126	393	MER0828847 - subfamily M12B unassigned peptidases (Tetranychus urticae) [M12.UPB]#M12B#{peptidase unit: 40-202}~source T1KUP3~	64.07	167	55	2	376	541	1	163	2e-65	221	IPR024079; Metallopeptidase, catalytic domain superfamily	IPR001590; Peptidase M12B, ADAM/reprolysin
SSS_9235s	339				MER0165916	97.35	339	9	0	1	339	1	339	0	688	MER0165916 - subfamily C1A non-peptidase homologues (Sarcoptes scabiei) [C01.UNA]#C01A#{peptidase unit: 92-322}~source AAS93675~	96.97	231	7	0	92	322	1	231	9e-168	474	IPR038765; Papain-like cysteine peptidase superfamily	IPR039417; Papain-like cysteine endopeptidase	IPR000668; Peptidase C1A, papain C-terminal
SSS_4581s	356				MER0015927	51.54	324	149	2	33	356	20	335	1e-111	337	MER0266575 - cathepsin B (Takifugu rubripes) [C01.060]#C01A#{peptidase unit: 71-330}~source ENSTRUP00000023604~	55.73	253	109	2	102	353	10	260	6e-98	298	IPR038765; Papain-like cysteine peptidase superfamily		IPR012599; Peptidase C1A, propeptide	IPR000668; Peptidase C1A, papain C-terminal	IPR000169; Cysteine peptidase, cysteine active site	IPR025660; Cysteine peptidase, histidine active site
SSS_6409s	391				MER0021301	71.12	367	95	2	15	381	18	373	0	558	MER0021301 - methionyl aminopeptidase 1 ({Escherichia}-type) (Anopheles gambiae) [M24.001]#M24A#{peptidase unit: 113-374}~source Q7QAH2_ANOGA~	79.92	259	52	0	123	381	3	261	7e-157	449	IPR036005; Creatinase/aminopeptidase-like	IPR002467; Peptidase M24A, methionine aminopeptidase, subfamily 1	IPR031615; MYND-like zinc finger, mRNA-binding	IPR000994; Peptidase M24
SSS_4762s	277				MER0035916	42.15	261	143	4	20	276	31	287	1e-68	222	MER0538458 - Mername-AA194 putative peptidase (Microtus ochrogaster) [S09.052]#S09C#{peptidase unit: 82-305}~source XP_005359100~	44.39	223	120	3	55	276	5	224	2e-67	216	IPR029058; Alpha/Beta hydrolase fold		IPR022742; Serine aminopeptidase, S33
SSS_5220s	457				MER0036320	100	131	0	0	49	179	1	131	4e-89	275	MER0036320 - ubiquinol-cytochrome c reductase core protein II (Sarcoptes scabiei) [M16.974]#M16B#{peptidase unit: 1-131}~source Q8I9R8~	100	131	0	0	49	179	1	131	2e-89	275	IPR011249; Metalloenzyme, LuxS/M16 peptidase-like		IPR011765; Peptidase M16, N-terminal	IPR007863; Peptidase M16, C-terminal
SSS_8279s	249				MER0045619	72.22	252	65	2	1	249	1	250	4e-131	379	MER0045619 - subfamily S1A non-peptidase homologues (Sarcoptes scabiei) [S01.UNA]#S01A#{peptidase unit: 1-250}~source AAR14092~	72.22	252	65	2	1	249	1	250	2e-131	379	IPR009003; Peptidase S1, PA clan	IPR001314; Peptidase S1A, chymotrypsin family	IPR001254; Serine proteases, trypsin domain
SSS_4582s	346				MER0062704	44.62	316	161	7	40	345	27	338	2e-84	267	MER0266575 - cathepsin B (Takifugu rubripes) [C01.060]#C01A#{peptidase unit: 71-330}~source ENSTRUP00000023604~	44.83	261	138	4	90	345	1	260	2e-74	237	IPR038765; Papain-like cysteine peptidase superfamily		IPR012599; Peptidase C1A, propeptide	IPR000668; Peptidase C1A, papain C-terminal	IPR025660; Cysteine peptidase, histidine active site
SSS_1563s	310				MER0089063	43.19	257	135	6	60	307	23	277	5e-63	208	MER0089063 - proteolytic lectin ({Anopheles}-type) (Dermatophagoides farinae) [S01.166]#S01A#{peptidase unit: 50-279}~source ACK76297~	43.91	230	124	4	81	307	1	228	4e-63	206	IPR009003; Peptidase S1, PA clan	IPR001314; Peptidase S1A, chymotrypsin family	IPR001254; Serine proteases, trypsin domain		IPR018114; Serine proteases, trypsin family, histidine active site	IPR033116; Serine proteases, trypsin family, serine active site
SSS_7795s	319				MER0099012	38.3	235	135	5	81	311	39	267	1e-42	154	MER0160243 - CG18681 protein ({Drosophila melanogaster}) (Drosophila mojavensis) [S01.A82]#S01A#{peptidase unit: 31-255}~source XP_002006761~	35.4	226	140	3	90	314	1	221	9e-42	150	IPR009003; Peptidase S1, PA clan	IPR001314; Peptidase S1A, chymotrypsin family	IPR001254; Serine proteases, trypsin domain		IPR018114; Serine proteases, trypsin family, histidine active site	IPR033116; Serine proteases, trypsin family, serine active site
SSS_4503s	793				MER0113181	26.37	766	462	20	51	788	29	720	2e-75	266	MER0819092 - subfamily M3A non-peptidase homologues (Zootermopsis nevadensis) [M03.UNA]#M03A#{peptidase unit: 49-715}~source A0A067RND6~	28	725	436	22	81	787	6	662	3e-72	255	IPR024077; Neurolysin/Thimet oligopeptidase, domain 2		IPR001567; Peptidase M3A/M3B catalytic domain
SSS_3187s	1203				MER0711102	42.41	665	315	16	383	1029	127	741	6e-151	486	MER0433301 - family C19 unassigned peptidases (Pediculus humanus) [C19.UPW]#C19#{peptidase unit: 156-779}~source XP_002428271~	38.48	660	341	21	380	1026	13	620	4e-124	403	IPR038765; Papain-like cysteine peptidase superfamily		IPR028889; Ubiquitin specific protease domain	IPR001394; Peptidase C19, ubiquitin carboxyl-terminal hydrolase	IPR018200; Ubiquitin specific protease, conserved site
SSS_4345s	557				MER0711329	34.93	355	178	11	100	449	180	486	2e-53	195	MER0711329 - family C19 non-peptidase homologues (Tetranychus urticae) [C19.UNW]#C19#{peptidase unit: 183-486}~source T1L0G2~	34.67	349	176	10	106	449	3	304	8e-55	193	IPR038765; Papain-like cysteine peptidase superfamily	IPR025984; dCTP pyrophosphatase 1	IPR028889; Ubiquitin specific protease domain	IPR001394; Peptidase C19, ubiquitin carboxyl-terminal hydrolase	IPR018200; Ubiquitin specific protease, conserved site
SSS_4042s	262				MER0165888	98.02	253	5	0	10	262	1	253	0	520	MER0165888 - peptidase 1 (mite) (Sarcoptes scabiei) [C01.073]#C01A#{peptidase unit: 29-253}~source AAS93671~	97.78	225	5	0	38	262	1	225	2e-165	464	IPR038765; Papain-like cysteine peptidase superfamily		IPR000668; Peptidase C1A, papain C-terminal	IPR039417; Papain-like cysteine endopeptidase	IPR000169; Cysteine peptidase, cysteine active site	IPR025661; Cysteine peptidase, asparagine active site
SSS_4041s	338				MER0175963	97.04	338	10	0	1	338	1	338	0	682	MER0175963 - subfamily C1A non-peptidase homologues (Sarcoptes scabiei) [C01.UNA]#C01A#{peptidase unit: 92-322}~source AAS93674~	96.1	231	9	0	92	322	1	231	2e-164	465	IPR038765; Papain-like cysteine peptidase superfamily		IPR000668; Peptidase C1A, papain C-terminal	IPR039417; Papain-like cysteine endopeptidase	IPR025661; Cysteine peptidase, asparagine active site
SSS_5354s	316				MER0175963	39.15	258	145	6	63	316	74	323	1e-56	193	MER0175963 - subfamily C1A non-peptidase homologues (Sarcoptes scabiei) [C01.UNA]#C01A#{peptidase unit: 92-322}~source AAS93674~	40.59	239	131	5	80	315	1	231	6e-57	190	IPR038765; Papain-like cysteine peptidase superfamily		IPR000668; Peptidase C1A, papain C-terminal	IPR039417; Papain-like cysteine endopeptidase
SSS_9013s	718				MER0179838	49.03	620	290	11	104	714	7	609	0	594	MER0179838 - CG10602 g.p. ({Drosophila melanogaster}) (Nasonia vitripennis) [M01.A27]#M01#{peptidase unit: 211-451}~source XP_001607975~	61.32	243	90	2	309	549	1	241	8e-104	324	IPR027268; Peptidase M4/M1, CTD superfamily	IPR034015; Aminopeptidase, leukotriene A4 hydrolase-like	IPR014782; Peptidase M1, membrane alanine aminopeptidase	IPR015211; Peptidase M1, leukotriene A4 hydrolase/aminopeptidase C-terminal
SSS_8735s	1155				MER0197444	27.87	1098	703	24	44	1104	50	1095	2e-120	407	MER0920984 - subfamily M16B unassigned peptidases (Podiceps cristatus) [M16.UPB]#M16B#{peptidase unit: 108-309}~source A0A094M1J7~	40.59	202	120	0	182	383	1	202	5e-46	170	IPR011249; Metalloenzyme, LuxS/M16 peptidase-like		IPR011765; Peptidase M16, N-terminal	IPR007863; Peptidase M16, C-terminal	IPR001431; Peptidase M16, zinc-binding site
SSS_4247s	281				MER1212696	100	182	0	0	100	281	3	184	1e-131	379	MER1212696 - subfamily M12A unassigned peptidases (Sarcoptes scabiei) [M12.UPA]#M12A#{peptidase unit: 5-177}~source KPM02535~	100	173	0	0	102	274	1	173	8e-124	358	IPR024079; Metallopeptidase, catalytic domain superfamily		IPR006026; Peptidase, metallopeptidase	IPR001506; Peptidase M12A
SSS_7008s	269				MER0227056	63.52	159	57	1	1	159	1	158	2e-76	237	MER0746516 - family C97 unassigned peptidases (Ixodes ricinus) [C97.UPW]#C97#{peptidase unit: 5-145}~source V5H6W8~	65.96	141	47	1	6	146	2	141	2e-68	215	IPR042266; PPPDE putative peptidase domain superfamily		IPR008580; PPPDE putative peptidase domain
SSS_2548s	677				MER0231025	37.38	642	341	19	8	623	42	648	3e-133	419	MER0027447 - At5g19740 ({Arabidopsis thaliana})-type peptidase (Oryza sativa) [M28.A02]#M28B#{peptidase unit: 142-572}~source EEC71453~	35.86	435	246	12	166	593	16	424	1e-74	253		IPR039373; Glutamate carboxypeptidase 2-like	IPR003137; PA domain	IPR007484; Peptidase M28
SSS_1750s	487				MER0242336	47.03	455	210	6	1	427	1	452	8e-143	426	MER0613081 - gene name 1700011N24Rik ({Mus musculus}) (Myotis davidii) [A28.A01]#A28A#{peptidase unit: 237-389}~source XP_006774719~	76.27	118	28	0	213	330	1	118	7e-61	202	IPR021109; Aspartic peptidase domain superfamily		IPR019103; Aspartic peptidase, DDI1-type	IPR015940; Ubiquitin-associated domain
SSS_2397s	663				MER0286621	42.83	586	310	9	48	624	54	623	9e-162	488	MER0296748 - family M2 unassigned peptidases (Crassostrea gigas) [M02.UPW]#M02#{peptidase unit: 1128-1678}~source EKC36585~	43.76	553	289	7	34	583	17	550	7e-165	491		IPR001548; Peptidase M2, peptidyl-dipeptidase A
SSS_4081s	813				MER0296312	49.25	861	373	14	1	813	20	864	0	848	MER0577040 - calpain ({Plasmodium}-type) (Chrysemys picta) [C02.029]#C02A#{peptidase unit: 261-310, 4324-411, 30-523}~source XP_005278720~	47.17	530	252	7	6	517	24	543	2e-158	480	IPR038765; Papain-like cysteine peptidase superfamily	IPR022684; Peptidase C2, calpain family	IPR001300; Peptidase C2, calpain, catalytic domain	IPR022682; Peptidase C2, calpain, large subunit, domain III
SSS_194s	521				MER0303019	41.04	441	215	5	106	515	27	453	3e-113	351	MER0361068 - serine carboxypeptidase A (Astyanax mexicanus) [S10.002]#S10#{peptidase unit: 41-461}~source XP_007259701~	40	435	217	5	112	516	1	421	8e-111	343	IPR029058; Alpha/Beta hydrolase fold	IPR001563; Peptidase S10, serine carboxypeptidase			IPR018202; Serine carboxypeptidase, serine active site	IPR033124; Serine carboxypeptidases, histidine active site
SSS_7055s	257				MER0313220	57.71	201	84	1	54	254	52	251	2e-82	255	MER0313220 - family M76 unassigned peptidases (Amblyomma maculatum) [M76.UPW]#M76#{peptidase unit: 56-244}~source AEO34299~	59.04	188	76	1	60	247	3	189	6e-79	243		IPR019165; Peptidase M76, ATP23
SSS_4523s	1035				MER0316278	44.97	994	514	10	47	1015	39	1024	0	896	MER0573418 - subfamily M16C unassigned peptidases (Condylura cristata) [M16.UPC]#M16C#{peptidase unit: 96-589}~source XP_004691147~	52.42	496	231	3	104	597	1	493	1e-179	539	IPR011249; Metalloenzyme, LuxS/M16 peptidase-like		IPR011765; Peptidase M16, N-terminal	IPR007863; Peptidase M16, C-terminal
SSS_6783s	520				MER0321061	55.34	524	219	8	2	516	6	523	0	567	MER0542212 - leucine aminopeptidase ({Fasciola}-type) (Maylandia zebra) [M17.011]#M17#{peptidase unit: 12-516}~source XP_004547113~	54.92	508	216	6	16	518	5	504	0	557		IPR011356; Peptidase M17, leucine aminopeptidase/peptidase B	IPR000819; Peptidase M17, leucyl aminopeptidase, C-terminal
SSS_5116s	597				MER0323119	40.61	394	191	9	221	596	173	541	3e-77	263	MER0530009 - subfamily A22B unassigned peptidases (Lottia gigantea) [A22.UPB]#A22B#{peptidase unit: 143-470}~source V3ZVW3~	41.87	363	174	9	221	583	3	328	4e-69	233	IPR006639; Presenilin/signal peptide peptidase
SSS_6496s	577				MER0339645	59.54	482	184	6	91	567	33	508	0	572	MER0339645 - leucine aminopeptidase 3 (Sarcophilus harrisii) [M17.001]#M17#{peptidase unit: 32-516}~source XP_003773412~	59.54	482	184	6	91	567	2	477	0	572	IPR023042; Peptidase M17, leucine aminopeptidase		IPR008283; Peptidase M17, leucyl aminopeptidase, N-terminal	IPR000819; Peptidase M17, leucyl aminopeptidase, C-terminal
SSS_3177s	786				MER0363566	56.53	796	303	9	4	784	12	779	0	887	MER0169532 - family M41 unassigned peptidases (Ixodes scapularis) [M41.UPW]#M41#{peptidase unit: 370-646}~source EEC19696~	64.49	276	94	1	464	735	1	276	2e-119	368	IPR037219; Peptidase M41-like	IPR005936; Peptidase, FtsH	IPR003593; AAA+ ATPase domain	IPR000642; Peptidase M41
SSS_4933s	449				MER0368216	43.48	414	209	7	17	425	15	408	3e-103	323	MER0269525 - farnesylated-protein converting enzyme 1 (Ailuropoda melanoleuca) [M48.003]#M48A#{peptidase unit: 104-475}~source ENSAMEP00000004755~	45.82	323	151	7	107	425	8	310	4e-80	259	IPR027057; CAAX prenyl protease 1		IPR032456; CAAX prenyl protease 1, N-terminal	IPR001915; Peptidase M48
SSS_4148s	776				MER0371530	70.41	703	176	8	70	744	100	798	0	973	MER0399254 - Afg3-like protein 2 (Pan paniscus) [M41.007]#M41#{peptidase unit: 497-765}~source XP_003817917~	75.29	255	63	0	490	744	2	256	4e-133	402	IPR037219; Peptidase M41-like	IPR005936; Peptidase, FtsH	IPR011546; Peptidase M41, FtsH extracellular	IPR003593; AAA+ ATPase domain	IPR003960; ATPase, AAA-type, conserved site
SSS_7703s	633				MER0379173	22.26	647	402	25	27	628	14	604	3e-22	106	MER1099166 - family T3 unassigned peptidases (Aphidius ervi) [T03.UPW]#T03#{peptidase unit: 32-533}~source A0A034WXQ8~	23.92	485	299	18	121	573	12	458	3e-14	79.7	IPR029055; Nucleophile aminohydrolases, N-terminal	IPR000101; Gamma-glutamyltranspeptidase
SSS_3968s	313				MER0394512	41.35	312	176	3	4	311	6	314	7e-85	266	MER0394512 - mitochondrial methionyl aminopeptidase (Metaseiulus occidentalis) [M24.028]#M24A#{peptidase unit: 70-313}~source XP_003747588~	45.27	243	132	1	68	310	3	244	4e-78	245	IPR036005; Creatinase/aminopeptidase-like	IPR002467; Peptidase M24A, methionine aminopeptidase, subfamily 1	IPR000994; Peptidase M24
SSS_5098s	1340				MER0411862	34.88	668	336	10	663	1330	19	587	2e-128	418	MER1116592 - subfamily M24B unassigned peptidases (Strigamia maritima) [M24.UPB]#M24B#{peptidase unit: 313-568}~source T1IM68~	50.35	284	88	2	1047	1330	1	231	8e-91	299	IPR036005; Creatinase/aminopeptidase-like		IPR000587; Creatinase, N-terminal	IPR000994; Peptidase M24	IPR001131; Peptidase M24B, X-Pro dipeptidase/aminopeptidase P, conserved site
SSS_1615s	1189				MER0435167	28.83	718	357	18	13	715	181	759	4e-74	270	MER0435167 - family C19 unassigned peptidases (Megachile rotundata) [C19.UPW]#C19#{peptidase unit: 163-651}~source XP_003707484~	30.18	560	275	13	13	557	19	477	5e-62	225	IPR038765; Papain-like cysteine peptidase superfamily		IPR001394; Peptidase C19, ubiquitin carboxyl-terminal hydrolase	IPR006615; Peptidase C19, ubiquitin-specific peptidase, DUSP domain	IPR018200; Ubiquitin specific protease, conserved site
SSS_3624s	333				MER0955176	65.7	277	93	1	57	333	89	363	3e-140	409	MER0955176 - subfamily S1A unassigned peptidases (Tetranychus urticae) [S01.UPA]#S01A#{peptidase unit: 118-358}~source T1JW44~	69.14	243	73	1	86	328	1	241	4e-129	376	IPR009003; Peptidase S1, PA clan	IPR001314; Peptidase S1A, chymotrypsin family	IPR001254; Serine proteases, trypsin domain		IPR018114; Serine proteases, trypsin family, histidine active site	IPR033116; Serine proteases, trypsin family, serine active site
SSS_4516s	480				MER0482878	74.46	372	94	1	110	480	36	407	0	595	MER0265459 - methionyl aminopeptidase 2 (Takifugu rubripes) [M24.002]#M24A#{peptidase unit: 153-475}~source ENSTRUP00000043424~	76.78	323	75	0	158	480	1	323	0	551	IPR036005; Creatinase/aminopeptidase-like	IPR002468; Peptidase M24A, methionine aminopeptidase, subfamily 2	IPR000994; Peptidase M24		IPR018349; Peptidase M24A, methionine aminopeptidase, subfamily 2, binding site
SSS_4613s	402				MER0485854	61.92	386	142	1	5	390	4	384	9e-178	509	MER0178624 - proliferation-associated protein 2G4 (Tribolium castaneum) [M24.978]#M24X#{peptidase unit: 8-346}~source XP_969584~	66.77	337	112	0	13	349	3	339	1e-174	498	IPR036005; Creatinase/aminopeptidase-like	IPR004545; PA2G4 family	IPR000994; Peptidase M24
SSS_8760s	773				MER0487020	55.97	729	219	10	36	763	184	811	0	823	MER0428321 - family C110 non-peptidase homologues (Metaseiulus occidentalis) [C110.UNW]#C110#{peptidase unit: 264-374}~source XP_003745799~	87.39	111	14	0	291	401	1	111	3e-66	221	IPR038765; Papain-like cysteine peptidase superfamily		IPR002931; Transglutaminase-like
SSS_7803s	384				MER0490096	43.36	399	205	9	1	384	34	426	3e-110	337	MER0490096 - CG6194 protein ({Drosophila melanogaster}) (Saccoglossus kowalevskii) [C54.A03]#C54#{peptidase unit: 81-138, 152-366}~source XP_006822046~	52.31	281	113	6	48	319	2	270	2e-101	308	IPR038765; Papain-like cysteine peptidase superfamily	IPR005078; Peptidase C54
SSS_203s	555				MER0493447	38.43	549	303	11	3	542	5	527	2e-123	381	MER0620372 - protein bat5 (Oryzias latipes) [S09.065]#S09X#{peptidase unit: 249-530}~source XP_004078050~	47.95	292	133	6	247	529	1	282	2e-83	268	IPR029058; Alpha/Beta hydrolase fold	IPR000073; Alpha/beta hydrolase fold-1
SSS_7339s	591				MER0536419	46.8	297	142	6	70	358	73	361	6e-80	263	MER0536419 - family M28 unassigned peptidases (Metaseiulus occidentalis) [M28.UPW]#M28X#{peptidase unit: 80-367}~source XP_003743274~	46.55	290	139	6	77	358	1	282	7e-78	254			IPR007484; Peptidase M28	IPR037457; M28 Zn-Peptidase Glutaminyl Cyclase
SSS_1055s	448				MER0536473	28.31	332	221	5	127	446	82	408	1e-41	158	MER0208698 - lipase M (Clonorchis sinensis) [S33.A58]#S33#{peptidase unit: 114-400}~source ACO82054~	31.6	288	184	6	155	435	1	282	2e-39	149	IPR029058; Alpha/Beta hydrolase fold		IPR000073; Alpha/beta hydrolase fold-1
SSS_474s	389				MER0211385	35.45	268	142	7	87	354	11	247	1e-43	159	MER1266266 - subfamily S1A unassigned peptidases (Astyanax mexicanus) [S01.UPA]#S01A#{peptidase unit: 654-889}~source XP_022538269~	35.55	256	141	8	103	354	1	236	6e-47	166	IPR009003; Peptidase S1, PA clan	IPR001314; Peptidase S1A, chymotrypsin family	IPR001254; Serine proteases, trypsin domain		IPR018114; Serine proteases, trypsin family, histidine active site	IPR033116; Serine proteases, trypsin family, serine active site
SSS_3623s	433				MER0956728	63.55	332	111	4	103	431	84	408	6e-163	473	MER0956728 - subfamily S1A unassigned peptidases (Tetranychus urticae) [S01.UPA]#S01A#{peptidase unit: 169-406}~source T1K681~	68.07	238	73	1	195	429	1	238	5e-123	364	IPR009003; Peptidase S1, PA clan	IPR001314; Peptidase S1A, chymotrypsin family	IPR001254; Serine proteases, trypsin domain		IPR018114; Serine proteases, trypsin family, histidine active site	IPR033116; Serine proteases, trypsin family, serine active site
SSS_2314s	715				MER0952662	48.02	379	128	7	40	410	894	1211	2e-100	341	MER0952662 - subfamily S1A unassigned peptidases (Tetranychus urticae) [S01.UPA]#S01A#{peptidase unit: 976-1220}~source T1KZH2~	53.09	275	82	4	144	410	1	236	8e-89	285	IPR009003; Peptidase S1, PA clan	IPR001314; Peptidase S1A, chymotrypsin family	IPR007110; Immunoglobulin-like domain	IPR001254; Serine proteases, trypsin domain	IPR018114; Serine proteases, trypsin family, histidine active site	IPR033116; Serine proteases, trypsin family, serine active site
SSS_4064s	1447				MER0562852	35.95	587	269	18	800	1365	177	677	2e-101	348	MER1116806 - subfamily M14B unassigned peptidases (Strigamia maritima) [M14.UPB]#M14B#{peptidase unit: 628-803}~source T1JFQ4~	41.92	198	92	4	1014	1210	1	176	5e-46	170			IPR040626; Cytosolic carboxypeptidase, N-terminal	IPR000834; Peptidase M14, carboxypeptidase A
SSS_7638s	294				MER0573363	32.13	249	144	8	13	247	17	254	1e-23	102	MER0573363 - subfamily S1A unassigned peptidases (Condylura cristata) [S01.UPA]#S01A#{peptidase unit: 34-256}~source XP_004690242~	33.18	223	132	7	38	246	1	220	4e-23	99.4	IPR009003; Peptidase S1, PA clan	IPR001314; Peptidase S1A, chymotrypsin family	IPR001254; Serine proteases, trypsin domain		IPR018114; Serine proteases, trypsin family, histidine active site
SSS_1045s	504				MER0573973	52.57	447	210	2	43	487	44	490	1e-172	504	MER1054266 - lysosomal Pro-Xaa carboxypeptidase (Tetranychus urticae) [S28.001]#S28#{peptidase unit: 31-467}~source T1KS55~	56.29	437	187	3	49	481	1	437	5e-174	504	IPR029058; Alpha/Beta hydrolase fold	IPR008758; Peptidase S28
SSS_7013s	517				MER0588105	38.43	229	121	4	295	516	124	339	3e-47	174	MER0588105 - subfamily C1A unassigned peptidases (Citrus sinensis) [C01.UPA]#C01A#{peptidase unit: 128-340}~source XP_006468205~	38.67	225	118	4	299	516	1	212	3e-48	172	IPR038765; Papain-like cysteine peptidase superfamily		IPR000668; Peptidase C1A, papain C-terminal	IPR039417; Papain-like cysteine endopeptidase	IPR000169; Cysteine peptidase, cysteine active site	IPR025660; Cysteine peptidase, histidine active site
SSS_5549s	320				MER0612261	43.33	300	135	7	17	314	11	277	1e-69	225	MER0612261 - OTU2 peptidase ({Saccharomyces cerevisiae}-type) (Plutella xylostella) [C85.008]#C85A#{peptidase unit: 142-267}~source XP_011561658~	56.25	128	52	4	176	301	1	126	9e-43	150	IPR038765; Papain-like cysteine peptidase superfamily		IPR003323; OTU domain
SSS_155s	534				MER0615852	50.53	471	224	8	62	529	1	465	1e-150	448	MER0615852 - vitellogenic carboxypeptidase-like protein (Erinaceus europaeus) [S10.003]#S10#{peptidase unit: 68-464}~source XP_007521694~	53.63	399	180	5	132	528	2	397	1e-143	426	IPR029058; Alpha/Beta hydrolase fold	IPR001563; Peptidase S10, serine carboxypeptidase			IPR018202; Serine carboxypeptidase, serine active site
SSS_1611s	401				MER0618223	33.02	324	127	7	76	398	86	320	6e-54	188	MER0349972 - subfamily S1A unassigned peptidases (Vollenhovia emeryi) [S01.UPA]#S01A#{peptidase unit: 92-323}~source XP_011878398~	35.02	317	116	7	78	393	1	228	1e-54	186	IPR009003; Peptidase S1, PA clan	IPR001314; Peptidase S1A, chymotrypsin family	IPR001254; Serine proteases, trypsin domain		IPR018114; Serine proteases, trypsin family, histidine active site	IPR033116; Serine proteases, trypsin family, serine active site
SSS_2575s	516				MER0644515	45.87	218	111	4	298	511	287	501	7e-59	209	MER0644515 - family C48 unassigned peptidases (Merops nubicus) [C48.UPW]#C48#{peptidase unit: 313-472}~source XP_008938594~	49.38	162	77	3	324	482	1	160	4e-45	161	IPR038765; Papain-like cysteine peptidase superfamily		IPR003653; Ulp1 protease family, C-terminal catalytic domain
SSS_7504s	567				MER0648421	25	504	316	15	70	555	30	489	2e-33	137	MER0648421 - subfamily M50A unassigned peptidases (Linepithema humile) [M50.UPA]#M50A#{peptidase unit: 1-486}~source XP_012219481~	25.7	467	285	15	70	518	30	452	8e-33	135	IPR001193; Membrane-bound transcription factor site-2 protease		IPR008915; Peptidase M50
SSS_3601s	371				MER0657851	39.71	340	177	12	17	344	32	355	2e-67	224	MER0449650 - family C26 unassigned peptidases (Ceratitis capitata) [C26.UPW]#C26#{peptidase unit: 51-320}~source XP_004525673~	40.14	279	143	8	43	310	5	270	2e-60	202	IPR029062; Class I glutamine amidotransferase-like	IPR015527; Peptidase C26, gamma-glutamyl hydrolase
SSS_4533s	662				MER0658205	50.39	645	313	5	17	661	47	684	0	666	MER0085527 - mitochondrial intermediate peptidase (Aedes aegypti) [M03.006]#M03A#{peptidase unit: 49-694}~source EAT45254~	49.07	644	324	4	17	660	1	640	0	657	IPR024077; Neurolysin/Thimet oligopeptidase, domain 2		IPR001567; Peptidase M3A/M3B catalytic domain
SSS_3344s	1008				MER0660040	39.55	986	589	4	23	1001	73	1058	0	764	MER0522346 - subfamily M16C unassigned peptidases (Struthio camelus) [M16.UPC]#M16C#{peptidase unit: 59-523}~source XP_009676077~	44.3	465	257	2	94	556	1	465	2e-130	410	IPR011249; Metalloenzyme, LuxS/M16 peptidase-like		IPR011765; Peptidase M16, N-terminal	IPR007863; Peptidase M16, C-terminal	IPR001431; Peptidase M16, zinc-binding site
SSS_7325s	831				MER0667036	31.66	837	459	25	7	812	4	758	3e-118	383	MER0225908 - subfamily M28B unassigned peptidases (Crassostrea gigas) [M28.UPB]#M28B#{peptidase unit: 118-397}~source EKC22940~	37.3	319	158	7	287	602	1	280	4e-68	233	IPR036757; Transferrin receptor-like, dimerisation domain superfamily	IPR039373; Glutamate carboxypeptidase 2-like	IPR003137; PA domain	IPR007484; Peptidase M28
SSS_659s	502				MER0667415	45.88	497	261	4	1	493	5	497	4e-169	495	MER0667415 - carboxypeptidase PM20D1 (Crassostrea gigas) [M20.011]#M20A#{peptidase unit: 52-493}~source XP_011414096~	48.53	443	225	2	49	489	1	442	7e-165	481	IPR036264; Bacterial exopeptidase dimerisation domain	IPR002933; Peptidase M20	IPR011650; Peptidase M20, dimerisation domain
SSS_1306s	1147				MER0673626	26.8	765	406	24	248	993	73	702	2e-67	248	MER0542152 - matriptase-3 (Maylandia zebra) [S01.072]#S01A#{peptidase unit: 531-832}~source XP_004546729~	28.66	164	103	5	848	1001	77	236	2e-10	67.4	IPR009003; Peptidase S1, PA clan	IPR015526; Frizzled/secreted frizzled-related protein	IPR000082; SEA domain	IPR001254; Serine proteases, trypsin domain
SSS_1666s	422				MER0694502	29.11	426	268	12	13	422	18	425	9e-40	153	MER0694477 - subfamily A22A unassigned peptidases (Haemonchus contortus) [A22.UPA]#A22A#{peptidase unit: 82-314, 327-429}~source U6NTN7~	33.43	362	204	11	64	415	2	336	2e-39	149	IPR042524; Presenilin, C-terminal	IPR001108; Peptidase A22A, presenilin
SSS_4702s	674				MER0695826	31.25	576	341	19	47	593	429	978	1e-71	257	MER0695762 - subfamily C2A unassigned peptidases (Lottia gigantea) [C02.UPA]#C02A#{peptidase unit: 165-426}~source V4AA66~	38.21	246	120	8	130	355	29	262	5e-42	157	IPR038765; Papain-like cysteine peptidase superfamily	IPR022684; Peptidase C2, calpain family	IPR001300; Peptidase C2, calpain, catalytic domain		IPR000169; Cysteine peptidase, cysteine active site
SSS_7535s	1238				MER0695826	57.11	809	299	12	432	1238	268	1030	0	926	MER0695826 - subfamily C2A unassigned peptidases (Tetranychus urticae) [C02.UPA]#C02A#{peptidase unit: 489-736}~source T1L551~	72.65	245	66	1	687	930	4	248	4e-128	400	IPR038765; Papain-like cysteine peptidase superfamily	IPR022684; Peptidase C2, calpain family	IPR001876; Zinc finger, RanBP2-type	IPR001300; Peptidase C2, calpain, catalytic domain	IPR000169; Cysteine peptidase, cysteine active site
SSS_9188s	209				MER0697982	40.39	203	111	4	5	206	3	196	7e-39	139	MER0697982 - CG32147 ({Drosophila melanogaster}) (Zootermopsis nevadensis) [C15.A03]#C15#{peptidase unit: 4-194}~source A0A067R088~	40.2	199	109	4	7	204	2	191	1e-37	135	IPR036440; Peptidase C15, pyroglutamyl peptidase I-like superfamily	IPR000816; Peptidase C15, pyroglutamyl peptidase I
SSS_1566s	355				MER0703958	54.02	311	116	3	49	335	27	334	2e-114	343	MER0062704 - subfamily C1A unassigned peptidases (Tetrahymena thermophila) [C01.UPA]#C01A#{peptidase unit: 87-338}~source XP_001015807~	57.74	239	98	2	97	334	16	252	2e-103	311	IPR038765; Papain-like cysteine peptidase superfamily	IPR012599; Peptidase C1A, propeptide	IPR000668; Peptidase C1A, papain C-terminal		IPR000169; Cysteine peptidase, cysteine active site	IPR02566; 0Cysteine peptidase, histidine active site	IPR025661; Cysteine peptidase, asparagine active site
SSS_1695s	1010				MER0709150	31.26	707	403	19	313	1001	11	652	2e-94	322	MER0289429 - family C19 unassigned peptidases (Alligator mississippiensis) [C19.UPW]#C19#{peptidase unit: 2175-2596, 2693-2955}~source XP_006260382~	30.15	753	352	20	313	1001	36	678	2e-92	315	IPR038765; Papain-like cysteine peptidase superfamily		IPR028889; Ubiquitin specific protease domain	IPR001394; Peptidase C19, ubiquitin carboxyl-terminal hydrolase	IPR018200; Ubiquitin specific protease, conserved site
SSS_1459s	955				MER0710611	32.14	977	567	29	39	953	42	984	2e-137	445	MER0492590 - family C19 unassigned peptidases (Saccoglossus kowalevskii) [C19.UPW]#C19#{peptidase unit: 55-122, 228-516}~source XP_006811923~	40.22	363	190	10	52	398	1	352	3e-79	268	IPR038765; Papain-like cysteine peptidase superfamily		IPR028889; Ubiquitin specific protease domain	IPR001394; Peptidase C19, ubiquitin carboxyl-terminal hydrolase	IPR018200; Ubiquitin specific protease, conserved site
SSS_7698s	448				MER0711329	41.01	317	105	8	63	303	123	433	3e-55	197	MER0711329 - family C19 non-peptidase homologues (Tetranychus urticae) [C19.UNW]#C19#{peptidase unit: 183-486}~source T1L0G2~	43.25	252	94	5	98	303	3	251	4e-53	186	IPR038765; Papain-like cysteine peptidase superfamily		IPR028889; Ubiquitin specific protease domain	IPR001394; Peptidase C19, ubiquitin carboxyl-terminal hydrolase	IPR018200; Ubiquitin specific protease, conserved site
SSS_1325s	3126				MER0714407	41.1	2601	1334	53	624	3107	980	3499	0	1825	MER0433283 - family C19 unassigned peptidases (Ixodes scapularis) [C19.UPW]#C19#{peptidase unit: 1473-1850}~source ISCW019965~	66.93	387	116	5	1591	1974	1	378	2e-171	540	IPR038765; Papain-like cysteine peptidase superfamily		IPR028889; Ubiquitin specific protease domain	IPR001394; Peptidase C19, ubiquitin carboxyl-terminal hydrolase	IPR018200; Ubiquitin specific protease, conserved site
SSS_7717s	1186				MER0716135	51.19	463	192	10	666	1119	590	1027	5e-135	445	MER0716135 - family C19 unassigned peptidases (Tetranychus urticae) [C19.UPW]#C19#{peptidase unit: 632-1002}~source T1K5G5~	51.67	389	164	7	704	1088	1	369	4e-120	382	IPR038765; Papain-like cysteine peptidase superfamily		IPR028889; Ubiquitin specific protease domain	IPR001394; Peptidase C19, ubiquitin carboxyl-terminal hydrolase	IPR018200; Ubiquitin specific protease, conserved site
SSS_1177s	504				MER0726651	35.81	296	162	10	176	465	45	318	6e-44	164	MER0728562 - SENP6 peptidase (Phoenicopterus ruber) [C48.004]#C48#{peptidase unit: 653-755, 944-1023}~source A0A091U3T7~	36.27	204	107	7	214	415	1	183	2e-34	132	IPR038765; Papain-like cysteine peptidase superfamily		IPR00365; Ulp1 protease family, C-terminal catalytic domain
SSS_711s	211				MER0727792	41.86	215	117	4	3	211	5	217	1e-51	173	MER0727792 - family C48 unassigned peptidases (Stegodyphus mimosarum) [C48.UPW]#C48#{peptidase unit: 20-182}~source A0A087SXD3~	43.03	165	86	4	18	176	1	163	4e-39	138	IPR038765; Papain-like cysteine peptidase superfamily		IPR003653; Ulp1 protease family, C-terminal catalytic domain
SSS_3573s	444				MER0729628	45.79	428	178	10	18	443	7	382	1e-126	380	MER0233409 - family C54 unassigned peptidases (Haemaphysalis longicornis) [C54.UPW]#C54#{peptidase unit: 30-328}~source BAI82576~	48.7	345	128	5	44	385	1	299	4e-112	339	IPR038765; Papain-like cysteine peptidase superfamily	IPR005078; Peptidase C54
SSS_4586s	268				MER0735332	52.94	255	112	2	12	266	22	268	4e-89	273	MER0735332 - otubain-1 (Rhipicephalus pulchellus) [C65.001]#C65#{peptidase unit: 24-267}~source L7M4G7~	52.78	252	111	2	14	265	1	244	3e-88	269	IPR038765; Papain-like cysteine peptidase superfamily	IPR019400; Peptidase C65, otubain	IPR003323; OTU domain
SSS_118s	809				MER0735756	53.67	790	308	12	31	809	40	782	0	806	MER0735756 - CylD ({Drosophila}-type) (Stegodyphus mimosarum) [C67.A01]#C67#{peptidase unit: 422-718}~source A0A087UQY6~	72.73	297	81	0	450	746	1	297	2e-160	475	IPR038765; Papain-like cysteine peptidase superfamily		IPR000938; CAP Gly-rich domain	IPR028889; Ubiquitin specific protease domain
SSS_6992s	412				MER0736369	45.28	424	213	9	2	412	7	424	8e-115	350	MER0736369 - family C69 unassigned peptidases (Strigamia maritima) [C69.UPW]#C69#{peptidase unit: 9-423}~source T1IYU3~	45.48	420	210	9	5	411	2	415	3e-114	347		IPR005322; Peptidase C69, dipeptidase A
SSS_7411s	599				MER0737042	37.47	459	261	8	160	599	24	475	9e-86	283	MER0736910 - family C78 unassigned peptidases (Ixodes ricinus) [C78.UPW]#C78X#{peptidase unit: 284-484}~source A0A090X8I0~	58.42	202	83	1	391	592	1	201	3e-80	258	IPR038765; Papain-like cysteine peptidase superfamily	IPR012462; Peptidase C78, ubiquitin fold modifier-specific peptidase 1/ 2
SSS_8350s	513				MER0746828	47.12	503	256	6	5	502	18	515	1e-163	483	MER0679055 - desumoylating isopeptidase 1 (Bison bison) [C97.001]#C97#{peptidase unit: 1-168}~source XP_010828266~	59.6	151	61	0	5	155	7	157	1e-57	195	IPR042266; PPPDE putative peptidase domain superfamily		IPR008580; PPPDE putative peptidase domain
SSS_2110s	263				MER0045622	98.48	263	4	0	1	263	1	263	0	531	MER0045622 - subfamily S1A non-peptidase homologues (Sarcoptes scabiei) [S01.UNA]#S01A#{peptidase unit: 1-258}~source AAR14095~	98.45	258	4	0	1	258	1	258	0	521	IPR009003; Peptidase S1, PA clan		IPR001254; Serine proteases, trypsin domain
SSS_2113s	245				MER0045614	92.98	242	17	0	1	242	1	242	2e-165	465	MER0045614 - subfamily S1A non-peptidase homologues (Sarcoptes scabiei) [S01.UNA]#S01A#{peptidase unit: 1-242}~source AAR14087~	92.98	242	17	0	1	242	1	242	9e-166	465	IPR009003; Peptidase S1, PA clan	IPR001314; Peptidase S1A, chymotrypsin family	IPR001254; Serine proteases, trypsin domain
SSS_2116s	222				MER0045614	87.6	242	10	1	1	222	1	242	2e-151	428	MER0045614 - subfamily S1A non-peptidase homologues (Sarcoptes scabiei) [S01.UNA]#S01A#{peptidase unit: 1-242}~source AAR14087~	87.6	242	10	1	1	222	1	242	1e-151	428	IPR009003; Peptidase S1, PA clan	IPR001314; Peptidase S1A, chymotrypsin family	IPR001254; Serine proteases, trypsin domain
SSS_2117s	262				MER0045617	96.18	262	10	0	1	262	1	262	0	526	MER0045617 - subfamily S1A non-peptidase homologues (Sarcoptes scabiei) [S01.UNA]#S01A#{peptidase unit: 1-262}~source AAR14090~	96.18	262	10	0	1	262	1	262	0	526	IPR009003; Peptidase S1, PA clan	IPR001314; Peptidase S1A, chymotrypsin family	IPR001254; Serine proteases, trypsin domain
SSS_6017s	251				MER0045611	95.62	251	11	0	1	251	1	251	2e-180	504	MER0045611 - subfamily S1A non-peptidase homologues (Sarcoptes scabiei) [S01.UNA]#S01A#{peptidase unit: 1-248}~source AAR14083~	95.56	248	11	0	1	248	1	248	1e-178	498	IPR009003; Peptidase S1, PA clan		IPR001254; Serine proteases, trypsin domain
SSS_802s	481				MER0758678	99.38	481	3	0	1	481	1	481	0	999	MER0053583 - subfamily M16B unassigned peptidases (Canis familiaris) [M16.UPB]#M16B#{peptidase unit: 87-508}~source XP_533104~	59	422	171	2	60	479	1	422	0	540	IPR011249; Metalloenzyme, LuxS/M16 peptidase-like	IPR037718; Mitochondrial processing peptidase subunit beta	IPR011765; Peptidase M16, N-terminal	IPR007863; Peptidase M16, C-terminal	IPR001431; Peptidase M16, zinc-binding site
SSS_1535s	718				MER1114372	26.47	733	429	23	50	718	38	724	7e-66	238	MER1114372 - NEP-1 peptidase ({Caenorhabditis} sp.) (Dictyocaulus viviparus) [M13.013]#M13#{peptidase unit: 30-724}~source DICVIV_11392~	26.47	733	429	23	50	718	9	695	2e-66	238	IPR024079; Metallopeptidase, catalytic domain superfamily	IPR000718; Peptidase M13	IPR008753; Peptidase M13, N-terminal domain	IPR018497; Peptidase M13, C-terminal domain
SSS_2745s	281				MER0397703	68.24	255	81	0	25	279	34	288	5e-116	343	MER0397703 - desumoylating isopeptidase 1 (Litomosoides sigmodontis) [C97.001]#C97#{peptidase unit: 41-190}~source nLs_2_1_2_t09418~	68.03	147	47	0	34	180	3	149	3e-67	213	IPR009003; Peptidase S1, PA clan	IPR001314; Peptidase S1A, chymotrypsin family	IPR001254; Serine proteases, trypsin domain
SSS_4101s	474				MER0807141	68.78	474	145	1	1	474	1	471	0	717	MER0053583 - subfamily M16B unassigned peptidases (Canis familiaris) [M16.UPB]#M16B#{peptidase unit: 87-508}~source XP_533104~	38.53	423	259	1	47	469	1	422	2e-109	338	IPR011249; Metalloenzyme, LuxS/M16 peptidase-like		IPR011765; Peptidase M16, N-terminal	IPR007863; Peptidase M16, C-terminal	IPR001431; Peptidase M16, zinc-binding site
SSS_4154s	494				MER1268451	46.01	263	128	8	99	350	16	275	8e-71	234	MER1268451 - subfamily S1A unassigned peptidases (Daphnia magna) [S01.UPA]#S01A#{peptidase unit: 37-279}~source KZS07184~	46.28	242	118	6	118	350	1	239	9e-69	226	IPR009003; Peptidase S1, PA clan	IPR001314; Peptidase S1A, chymotrypsin family	IPR001254; Serine proteases, trypsin domain		IPR018114; Serine proteases, trypsin family, histidine active site	IPR033116; Serine proteases, trypsin family, serine active site
SSS_2479s	364				MER0160701	38.43	268	139	11	89	352	10	255	3e-43	157	MER0089079 - CG11529 protein ({Drosophila melanogaster}) (Aedes aegypti) [S01.B22]#S01A#{peptidase unit: 26-257}~source Q16JM9~	37.5	248	134	8	106	352	1	228	4e-42	153	IPR009003; Peptidase S1, PA clan	IPR001314; Peptidase S1A, chymotrypsin family	IPR001254; Serine proteases, trypsin domain
SSS_4706s	475				MER0365416	35.74	249	111	3	258	467	68	306	3e-43	161	MER0365416 - CG7432 protein ({Drosophila melanogaster}) (Daphnia pulex) [S01.A53]#S01A#{peptidase unit: 69-306}~source EFX81794~	35.48	248	111	3	259	467	1	238	4e-43	158	IPR009003; Peptidase S1, PA clan	IPR012224; Peptidase S1A, coagulation factor VII/IX/X/C/Z	IPR001254; Serine proteases, trypsin domain		IPR018114; Serine proteases, trypsin family, histidine active site	IPR033116; Serine proteases, trypsin family, serine active site
SSS_6085s	243				MER1265529	34.65	202	117	8	30	220	193	390	9e-23	100	MER0523612 - mannan-binding lectin-associated serine peptidase 1 (Poecilia formosa) [S01.198]#S01A#{peptidase unit: 589-836}~source XP_006112432~	28.43	197	116	5	45	220	1	193	4e-23	99	IPR009003; Peptidase S1, PA clan		IPR001254; Serine proteases, trypsin domain
SSS_3473s	254				MER0484977	95.67	254	11	0	1	254	1	254	9e-169	474	MER0484977 - subfamily S1A non-peptidase homologues (Sarcoptes scabiei) [S01.UNA]#S01A#{peptidase unit: 30-249}~source AEK21794~	95.91	220	9	0	30	249	1	220	1e-156	441	IPR009003; Peptidase S1, PA clan		IPR001254; Serine proteases, trypsin domain
SSS_1945s	1210				MER0813661	51.94	1007	451	12	25	1017	8	995	0	1046	MER0464766 - Tata binding protein associated factor (Ixodes scapularis) [M01.972]#M01#{peptidase unit: 186-418}~source XP_002409520~	53.88	232	106	1	306	537	3	233	4e-74	251	IPR016024; Armadillo-type fold	IPR037813; Transcription initiation factor TFIID subunit 2	IPR014782; Peptidase M1, membrane alanine aminopeptidase
SSS_4312s	642				MER0816762	49.3	570	252	6	81	614	763	1331	0	596	MER0817037 - family M2 unassigned peptidases (Lottia gigantea) [M02.UPW]#M02#{peptidase unit: 24-591}~source V3ZRZ0~	49.82	568	261	5	62	606	1	567	0	588		IPR001548; Peptidase M2, peptidyl-dipeptidase A
SSS_1357s	1327				MER0829118	51.04	1109	410	19	140	1230	22	1015	0	1095	MER1220302 - subfamily M12B non-peptidase homologues (Rhagoletis zephyria) [M12.UNB]#M12A#{peptidase unit: 262-464}~source XP_017484700~	77.17	219	333	91	608	1	203	2e-115	365		IPR024079; Metallopeptidase, catalytic domain superfamily	IPR036436; Disintegrin domain superfamily	IPR002870; Peptidase M12B, propeptide	IPR034027; Reprolysin domain, adamalysin-type	IPR018358; Disintegrin, conserved site	IPR013032; EGF-like, conserved site
SSS_2621s	876				MER0830856	38.44	731	395	8	150	876	52	731	4e-178	540	MER1222718 - family M13 unassigned peptidases (Tetranychus urticae) [M13.UPW]#M13#{peptidase unit: 138-816}~source XP_015795183~	37.81	730	399	7	151	876	1	679	5e-177	535		IPR000718Peptidase M13	IPR008753; Peptidase M13, N-terminal domain	IPR018497; Peptidase M13, C-terminal domain
SSS_5392s	792				MER0832603	31.3	786	502	21	17	790	5	764	2e-118	383	MER0832603 - family M13 non-peptidase homologues (Stegodyphus mimosarum) [M13.UNW]#M13#{peptidase unit: 99-764}~source A0A087UBS6~	32.93	665	423	15	138	790	13	666	4e-113	365	IPR024079; Metallopeptidase, catalytic domain superfamily	IPR000718; Peptidase M13	IPR008753; Peptidase M13, N-terminal domain	IPR018497; Peptidase M13, C-terminal domain
SSS_6555s	711				MER0875886	68.41	592	164	5	137	710	1615	2201	0	827	MER0876503 - family M41 unassigned peptidases (Stegodyphus mimosarum) [M41.UPW]#M41#{peptidase unit: 488-716}~source A0A087TC24~	72.81	228	62	0	484	711	1	228	4e-118	360	IPR037219; Peptidase M41-like	IPR005936; Peptidase, FtsH	IPR003593; AAA+ ATPase domain	IPR000642; Peptidase M41	IPR003960; ATPase, AAA-type, conserved site
SSS_7650s	432				MER0886726	25.32	308	195	9	123	429	150	423	2e-19	95.1	MER0536460 - metalloprotease-related protein-1 (Metaseiulus occidentalis) [M48.017]#M48C#{peptidase unit: 90-358}~source XP_003745044~	26.91	249	153	7	114	361	5	225	1e-19	92			IPR001915; Peptidase M48
SSS_3401s	342				MER0887159	44.44	261	132	3	55	314	127	375	1e-73	240	MER0887159 - subfamily M48C unassigned peptidases (Ixodes scapularis) [M48.UPC]#M48C#{peptidase unit: 89-358}~source ISCW012564~	44.26	244	124	2	55	298	39	270	4e-69	224			IPR001915; Peptidase M48
SSS_8391s	732				MER0889569	51.01	741	339	9	4	731	18	747	0	725	MER0396778 - dipeptidyl-peptidase III (Ixodes ricinus) [M49.001]#M49#{peptidase unit: 420-663}~source JAA67544~	49.6	250	114	5	426	669	1	244	1e-72	242	IPR039461; Peptidase family M49
SSS_7402s	526				MER0926587	59.28	501	199	4	26	525	35	531	0	588	MER0124218 - LOC133083 g.p. ({Homo sapiens}) (Xenopus laevis) [M16.P01]#M16B#{peptidase unit: 65-294}~source NP_001089466~	60.68	234	84	2	65	298	1	226	2e-95	296	IPR011249; Metalloenzyme, LuxS/M16 peptidase-like	IPR037715; Mitochondrial-processing peptidase subunit alpha	IPR011765; Peptidase M16, N-terminal	IPR007863; Peptidase M16, C-terminal	IPR001431; Peptidase M16, zinc-binding site
SSS_1810s	301				MER0951885	46.97	264	111	4	20	283	16	250	1e-74	238	MER0951885 - subfamily S1A unassigned peptidases (Tetranychus urticae) [S01.UPA]#S01A#{peptidase unit: 49-284}~source T1L085~	49.12	228	90	2	56	283	1	202	2e-71	227	IPR009003; Peptidase S1, PA clan	IPR001314; Peptidase S1A, chymotrypsin family	IPR001254; Serine proteases, trypsin domain		IPR018114; Serine proteases, trypsin family, histidine active site	IPR033116; Serine proteases, trypsin family, serine active site
SSS_8027s	625				MER0953450	79.36	344	71	0	272	615	35	378	0	574	MER0953450 - subfamily S1A unassigned peptidases (Tetranychus urticae) [S01.UPA]#S01A#{peptidase unit: 138-374}~source T1K6Y5~	84.81	237	36	0	375	611	1	237	4e-149	438	IPR009003; Peptidase S1, PA clan	IPR001314; Peptidase S1A, chymotrypsin family	IPR001254; Serine proteases, trypsin domain		IPR018114; Serine proteases, trypsin family, histidine active site	IPR033116; Serine proteases, trypsin family, serine active site
SSS_7773s	517				MER0953990	46.84	459	210	8	78	511	48	497	3e-130	396	MER0953990 - subfamily S1A unassigned peptidases (Tetranychus urticae) [S01.UPA]#S01A#{peptidase unit: 254-494}~source T1KLS5~	61.57	242	91	2	266	507	1	240	5e-102	313	IPR009003; Peptidase S1, PA clan	IPR001314; Peptidase S1A, chymotrypsin family	IPR001254; Serine proteases, trypsin domain		IPR018114; Serine proteases, trypsin family, histidine active site	IPR033116; Serine proteases, trypsin family, serine active site
SSS_8035s	609				MER0955130	64.67	167	53	1	438	604	183	343	3e-74	252	MER0955130 - subfamily S1A unassigned peptidases (Tetranychus urticae) [S01.UPA]#S01A#{peptidase unit: 221-458}~source T1K0Z4~	72.36	123	34	0	482	604	1	123	7e-63	214	IPR009003; Peptidase S1, PA clan	IPR001314; Peptidase S1A, chymotrypsin family	IPR001254; Serine proteases, trypsin domain		IPR018114; Serine proteases, trypsin family, histidine active site
SSS_7776s	923				MER0956108	64.34	258	87	2	667	922	27	281	4e-116	364	MER0158940 - ovochymase domain 2 (Pediculus humanus) [S01.024]#S01A#{peptidase unit: 474-720}~source EEB13163~	64.4	250	84	2	675	922	1	247	1e-115	360	IPR009003; Peptidase S1, PA clan	IPR001314; Peptidase S1A, chymotrypsin family	IPR040479; Protein masquerade, clip-domain	IPR001254; Serine proteases, trypsin domain	IPR018114; Serine proteases, trypsin family, histidine active site
SSS_121s	1092				MER0972960	57.02	961	360	15	94	1007	230	1184	0	1124	MER0989471 - subfamily S8A unassigned peptidases (Zootermopsis nevadensis) [S08.UPA]#S08A#{peptidase unit: 196-490}~source A0A067QSV2~	81.23	293	55	0	218	510	3	295	4e-170	509	IPR036852; Peptidase S8/S53 domain superfamily	IPR015500; Peptidase S8, subtilisin-related	IPR000209; Peptidase S8/S53 domain	IPR034185; Site-1 peptidase catalytic domain	IPR022398; Peptidase S8, subtilisin, His-active site	IPR023828; Peptidase S8, subtilisin, Ser-active site
SSS_3081s	1305				MER0980207	43.31	1330	655	27	1	1305	1	1256	0	1016	MER0160676 - tripeptidyl-peptidase II (Ixodes scapularis) [S08.090]#S08A#{peptidase unit: 9-507}~source ISCW006099~	61.69	509	185	2	9	517	1	499	0	667	IPR036852; Peptidase S8/S53 domain superfamily	IPR015500; Peptidase S8, subtilisin-related	IPR000209; Peptidase S8/S53 domain	IPR022229; Peptidase S8A, tripeptidyl peptidase II	IPR022398; Peptidase S8, subtilisin, His-active site	IPR023828; Peptidase S8, subtilisin, Ser-active site
SSS_3237s	264				MER1045637	47.59	187	73	3	60	246	3	164	4e-59	192	MER0427332 - CG11110 protein ({Drosophila melanogaster}) (Callorhinchus milii) [S26.A09]#S26A#{peptidase unit: 31-156}~source SINCAMP00000000879~	51.35	148	50	2	79	226	1	126	4e-47	159	IPR036286; LexA/Signal peptidase-like superfamily	IPR037730; Mitochondrial inner membrane protease subunit 2	IPR015927; Peptidase S24/S26A/S26B/S26C		IPR019756; Peptidase S26A, signal peptidase I, serine active site
SSS_8192s	197				MER1051866	44.68	141	70	2	56	196	23	155	7e-40	140	MER1051866 - subfamily S26A unassigned peptidases (Amblyomma triste) [S26.UPA]#S26A#{peptidase unit: 34-147}~source A0A023GMJ3~	48.74	119	53	2	69	187	3	113	9e-35	125	IPR036286; LexA/Signal peptidase-like superfamily	IPR000223; Peptidase S26A, signal peptidase I	IPR015927; Peptidase S24/S26A/S26B/S26C
SSS_5435s	482				MER1054081	47.4	500	216	10	9	480	20	500	5e-154	456	MER1054081 - family S28 unassigned peptidases (Arion vulgaris) [S28.UPW]#S28#{peptidase unit: 57-500}~source A0A0B7A1H0~	49.56	454	191	8	55	480	1	444	2e-151	446	IPR029058; Alpha/Beta hydrolase fold	IPR008758; Peptidase S28
SSS_2611s	256				MER1058192	54.15	205	90	3	1	203	1	203	7e-66	213	MER1058192 - family S51 unassigned peptidases (Tetranychus urticae) [S51.UPW]#S51#{peptidase unit: 6-206}~source T1K523~	54.5	200	87	3	6	203	1	198	3e-66	211	IPR029062; Class I glutamine amidotransferase-like	IPR005320; Peptidase S51
SSS_1310s	628				MER1060891	39.53	425	218	7	163	550	217	639	4e-98	323	MER0109605 - iRhom1 (Tribolium castaneum) [S54.952]#S54#{peptidase unit: 298-752}~source XP_008196937~	39	459	242	12	193	619	2	454	4e-95	306	IPR035952; Rhomboid-like superfamily		IPR022764; Peptidase S54, rhomboid domain
SSS_7962s	244				MER1092864	64.34	244	87	0	1	244	1	244	2e-119	348	MER0035918 - proteasome subunit alpha 6 (Anopheles gambiae) [T01.971]#T01A#{peptidase unit: 38-242}~source Q7Q2B0_ANOGA~	56.1	205	88	2	38	240	1	205	2e-79	244	IPR029055; Nucleophile aminohydrolases, N-terminal	IPR001353; Proteasome, subunit alpha/beta	IPR000426; Proteasome alpha-subunit, N-terminal domain
SSS_8193s	374				MER1095247	53.07	326	148	4	48	373	21	341	9e-124	369	MER1094480 - family T2 unassigned peptidases (Ixodes ricinus) [T02.UPW]#T02#{peptidase unit: 66-338}~source V5HHM1~	57.82	275	113	2	71	344	1	273	4e-113	338	IPR029055; Nucleophile aminohydrolases, N-terminal	IPR000246; Peptidase T2, asparaginase 2
SSS_1163s	449				MER1103766	42.73	330	160	7	41	367	84	387	7e-77	252	MER1103766 - subfamily S9C unassigned peptidases (Octopus bimaculoides) [S09.UPC]#S09C#{peptidase unit: 83-377}~source Ocbimv22010049m~	42.9	317	155	6	41	354	2	295	6e-77	248	IPR029058; Alpha/Beta hydrolase fold
SSS_8635s	374				MER1113229	55.83	369	150	6	3	367	2	361	5e-143	420	MER1113229 - subfamily A22B unassigned peptidases (Capitella teleta) [A22.UPB]#A22B#{peptidase unit: 16-373}~source CapteP222251~	57.67	352	139	5	20	367	1	346	2e-142	416		IPR006639Presenilin/signal peptide peptidase
SSS_1423s	228				MER1114604	75.45	224	55	0	1	224	1	224	1e-124	361	MER1114604 - subfamily T1A non-peptidase homologues (Strigamia maritima) [T01.UNA]#T01A#{peptidase unit: 29-241}~source T1JK43~	72.45	196	54	0	29	224	1	196	2e-101	300	IPR029055; Nucleophile aminohydrolases, N-terminal	IPR033812; Proteasome subunit alpha5	IPR000426; Proteasome alpha-subunit, N-terminal domain
SSS_7964s	322				MER1123453	76.06	259	60	1	46	304	3	259	8e-153	438	MER1123453 - subfamily S9C unassigned peptidases (Ixodes scapularis) [S09.UPC]#S09C#{peptidase unit: 66-289}~source ISCW010150~	78.87	194	41	0	111	304	1	194	2e-116	342	IPR029058; Alpha/Beta hydrolase fold	IPR022742; Serine aminopeptidase, S33
SSS_8947s	478				MER1124018	28.84	319	97	11	42	360	76	264	9e-21	98.2	MER0522521 - family M28 unassigned peptidases (Poecilia formosa) [M28.UPW]#M28X#{peptidase unit: 63-361}~source XP_007549173~	35.18	199	75	7	32	229	17	162	1e-21	99			IPR007484; Peptidase M28	IPR037457; M28 Zn-Peptidase Glutaminyl Cyclase
SSS_4591s	983				MER0695720	48.58	879	356	15	117	982	5	800	0	814	MER0695720 - subfamily C2A unassigned peptidases (Tetranychus urticae) [C02.UPA]#C02A#{peptidase unit: 65-324}~source T1KHM5~	70.11	261	77	1	177	437	1	260	1e-131	404	IPR038765; Papain-like cysteine peptidase superfamily	IPR022684; Peptidase C2, calpain family	IPR001300; Peptidase C2, calpain, catalytic domain	IPR022682; Peptidase C2, calpain, large subunit, domain III	IPR000169; Cysteine peptidase, cysteine active site
SSS_1447s	338				MER1151402	30.95	294	183	9	53	337	289	571	9e-26	114	MER0684070 - subfamily M12B unassigned peptidases (Bactrocera cucurbitae) [M12.UPB]#M12B#{peptidase unit: 541-745}~source XP_011178053~	35.58	208	114	9	47	243	7	205	3e-21	94.4	IPR024079; Metallopeptidase, catalytic domain superfamily		IPR001590; Peptidase M12B, ADAM/reprolysin	IPR041645; ADAM cysteine-rich domain 2
SSS_1962s	455				MER1161291	31.11	315	166	14	153	449	56	337	5e-35	139	MER1161291 - subfamily C1A unassigned peptidases (Ananas comosus) [C01.UPA]#C01A#{peptidase unit: 128-343}~source XP_020089244~	36.2	221	120	9	239	449	1	210	2e-34	133	IPR038765; Papain-like cysteine peptidase superfamily		IPR000668; Peptidase C1A, papain C-terminal	IPR039417; Papain-like cysteine endopeptidase	IPR025661; Cysteine peptidase, asparagine active site
SSS_2284s	516				MER1163808	55.64	532	174	6	45	516	17	546	0	624	MER1163808 - subfamily C1A unassigned peptidases (Rhagoletis zephyria) [C01.UPA]#C01A#{peptidase unit: 329-544}~source XP_017477736~	67.13	216	48	1	322	514	1	216	1e-103	316	IPR038765; Papain-like cysteine peptidase superfamily		IPR000668; Peptidase C1A, papain C-terminal	IPR039417; Papain-like cysteine endopeptidase	IPR000169; Cysteine peptidase, cysteine active site	IPR025661; Cysteine peptidase, asparagine active site
SSS_5636s	226				MER1171369	99.56	226	1	0	1	226	1	226	3e-167	468	MER1171369 - family C12 unassigned peptidases (Sarcoptes scabiei) [C12.UPW]#C12#{peptidase unit: 11-226}~source KPM11409~	99.54	216	1	0	11	226	1	216	6e-159	446	IPR038765; Papain-like cysteine peptidase superfamily		IPR001578; Peptidase C12, ubiquitin carboxyl-terminal hydrolase
SSS_7746s	811				MER1172138	32.7	627	330	15	31	624	8	575	2e-82	283	MER0159580 - CG8445 protein ({Drosophila melanogaster}) (Acyrthosiphon pisum) [C12.A09]#C12#{peptidase unit: 11-242}~source XP_001943902~	48.47	262	103	7	34	293	1	232	1e-72	243	IPR036959; Peptidase C12, ubiquitin carboxyl-terminal hydrolase superfamily		IPR001578; Peptidase C12, ubiquitin carboxyl-terminal hydrolase	IPR041507; Peptidase C12, C-terminal domain
SSS_6928s	327				MER1173048	77.78	270	58	2	2	269	6	275	2e-157	451	MER0052593 - ubiquitinyl hydrolase-L5 (Brachydanio rerio) [C12.005]#C12#{peptidase unit: 6-227}~source UPI00005693CF~	68.3	224	68	3	5	228	2	222	5e-108	321	IPR038765; Papain-like cysteine peptidase superfamily	IPR017390; Ubiquitinyl hydrolase, UCH37 type	IPR001578; Peptidase C12, ubiquitin carboxyl-terminal hydrolase	IPR041507; Peptidase C12, C-terminal domain
SSS_2001s	321				MER1174597	100	321	0	0	1	321	1	321	0	671	MER0181292 - glycosylphosphatidylinositol:protein transamidase (Ixodes scapularis) [C13.005]#C13#{peptidase unit: 34-298}~source ISCW000202~	76.4	267	61	1	46	312	1	265	8e-154	439	IPR001096; Peptidase C13, legumain
SSS_1852s	308				MER1176831	62.77	231	86	0	76	306	7	237	6e-114	337	MER1176831 - subfamily C14A unassigned peptidases (Rhagoletis zephyria) [C14.UPA]#C14A#{peptidase unit: 20-225}~source XP_017494575~	63.41	205	75	0	90	294	2	206	4e-100	300	IPR029030; Caspase-like domain superfamily	IPR002398; Peptidase C14 family	IPR015917; Peptidase C14A, caspase catalytic domain	IPR002138; Peptidase C14, caspase non-catalytic subunit p10	IPR016129; Peptidase family C14A, His active site	IPR033139; Peptidase family C14A, cysteine active site
SSS_5941s	603				MER1177980	41.46	328	165	8	1	322	1	307	3e-68	231	MER1177980 - subfamily C14A unassigned peptidases (Euroglyphus maynei) [C14.UPA]#C14A#{peptidase unit: 101-270}~source OTF72100~	45.29	170	85	4	116	281	1	166	2e-37	141	IPR009003; Peptidase S1, PA clan	IPR002398; Peptidase C14 family	IPR015917; Peptidase C14A, caspase catalytic domain	IPR001254; Serine proteases, trypsin domain
SSS_9031s	1271				MER1180402	99.87	782	1	0	490	1271	1	782	0	1610	MER1180402 - family M1 unassigned peptidases (Sarcoptes scabiei) [M01.UPW]#M01#{peptidase unit: 103-297}~source KPM02452~	99.49	195	1	0	592	786	1	195	1e-131	408	IPR042097; Aminopeptidase N-like , N-terminal	IPR034016; Aminopeptidase N-type	IPR014782; Peptidase M1, membrane alanine aminopeptidase	IPR024571; ERAP1-like C-terminal domain
SSS_8285s	871				MER1181586	93.8	871	7	2	1	871	1	824	0	1671	MER0278149 - family M1 unassigned peptidases (Glossina morsitans) [M01.UPW]#M01#{peptidase unit: 225-660}~source TMP009978-PA~	58.97	429	168	4	42	468	1	423	0	540	IPR042097; Aminopeptidase N-like , N-terminal	IPR001930; Peptidase M1, alanine aminopeptidase/leukotriene A4 hydrolase
SSS_1476s	3965				MER1182136	99.87	1554	2	0	759	2312	13	1566	0	3216	MER1182136 - family M1 unassigned peptidases (Sarcoptes scabiei) [M01.UPW]#M01#{peptidase unit: 429-628}~source KPM05340~	100	200	0	0	1175	1374	1	200	7e-133	422	IPR042097; Aminopeptidase N-like , N-terminal	IPR034016; Aminopeptidase N-type	IPR014782; Peptidase M1, membrane alanine aminopeptidase	IPR024571; ERAP1-like C-terminal domain
SSS_1705s	750				MER1200845	97.72	657	2	1	64	720	7	650	0	1342	MER1200845 - family M8 unassigned peptidases (Sarcoptes scabiei) [M08.UPW]#M08#{peptidase unit: 163-493}~source KPM09199~	99.7	331	1	0	233	563	1	331	0	692		IPR001577; Peptidase M8, leishmanolysin
SSS_7545s	681				MER1205224	95.87	557	0	1	148	681	1	557	0	1107	MER0278081 - subfamily M10A unassigned peptidases (Glossina morsitans) [M10.UPA]#M10A#{peptidase unit: 139-327, 345-500}~source TMP013201-PA~	57.82	358	138	3	169	526	1	345	2e-142	427	IPR024079; Metallopeptidase, catalytic domain superfamily	IPR021190; Peptidase M10A	IPR006026; Peptidase, metallopeptidase	IPR033739; Peptidase M10A, catalytic domain
SSS_4301s	574				MER1208208	99	399	4	0	168	566	15	413	0	829	MER1208208 - subfamily M10A unassigned peptidases (Sarcoptes scabiei) [M10.UPA]#M10A#{peptidase unit: 15-141}~source KPM05303~	100	126	0	0	169	294	2	127	1e-85	268	IPR024079; Metallopeptidase, catalytic domain superfamily	IPR021190; Peptidase M10A	IPR002477; Peptidoglycan binding-like	IPR006026; Peptidase, metallopeptidase	IPR021158; Peptidase M10A, cysteine switch, zinc binding site
SSS_1137s	1002				MER1214125	99.77	882	2	0	121	1002	1	882	0	1827	MER1212584 - subfamily M12A unassigned peptidases (Tetranychus urticae) [M12.UPA]#M12A#{peptidase unit: 104-296}~source XP_015793831~	81.87	193	35	0	93	285	1	193	9e-113	352	IPR024079; Metallopeptidase, catalytic domain superfamily	IPR015446; Bone morphogenetic protein 1/tolloid-like protein	IPR006026; Peptidase, metallopeptidase	IPR001506; Peptidase M12A	IPR000152; EGF-type aspartate/asparagine hydroxylation site
SSS_2684s	1092				MER1221870	76.21	723	135	4	354	1075	60	746	0	1179	MER1221870 - family M13 unassigned peptidases (Rhagoletis zephyria) [M13.UPW]#M13#{peptidase unit: 69-747}~source XP_017487428~	77.03	714	127	4	363	1075	1	678	0	1176	IPR024079; Metallopeptidase, catalytic domain superfamily	IPR000718; Peptidase M13	IPR008753; Peptidase M13, N-terminal domain	IPR018497; Peptidase M13, C-terminal domain
SSS_8252s	752				MER1222141	41.62	668	381	6	91	752	6	670	0	575	MER1222141 - family M13 unassigned peptidases (Orussus abietinus) [M13.UPW]#M13#{peptidase unit: 3-670}~source XP_012282531~	41.62	668	381	6	91	752	4	668	0	575	IPR024079; Metallopeptidase, catalytic domain superfamily	IPR000718; Peptidase M13	IPR008753; Peptidase M13, N-terminal domain	IPR018497; Peptidase M13, C-terminal domain
SSS_4051s	674				MER1222350	73.8	374	97	1	1	373	317	690	0	610	MER1222350 - family M13 unassigned peptidases (Rhagoletis zephyria) [M13.UPW]#M13#{peptidase unit: 9-690}~source XP_017480479~	73.8	374	97	1	1	373	309	682	0	610	IPR024079; Metallopeptidase, catalytic domain superfamily	IPR000718; Peptidase M13	IPR008753; Peptidase M13, N-terminal domain	IPR018497; Peptidase M13, C-terminal domain
SSS_4052s	364				MER1222350	54.76	168	51	3	221	363	11	178	9e-55	197	MER1222350 - family M13 unassigned peptidases (Rhagoletis zephyria) [M13.UPW]#M13#{peptidase unit: 9-690}~source XP_017480479~	54.76	168	51	3	221	363	3	170	5e-55	197	IPR042089; Peptidase M13, domain 2	IPR000718; Peptidase M13	IPR008753; Peptidase M13, N-terminal domain
SSS_5651s	840				MER1223200	28.9	616	380	19	223	824	76	647	3e-69	250	MER1223200 - family M13 unassigned peptidases (Limulus polyphemus) [M13.UPW]#M13#{peptidase unit: 75-766}~source XP_022255641~	29.38	616	377	20	223	824	2	573	5e-70	250	IPR024079; Metallopeptidase, catalytic domain superfamily	IPR000718; Peptidase M13	IPR008753; Peptidase M13, N-terminal domain	IPR018497; Peptidase M13, C-terminal domain
SSS_4173s	871				MER1224330	99.51	609	3	0	175	783	378	986	0	1258	MER1224330 - family M13 unassigned peptidases (Sarcoptes scabiei) [M13.UPW]#M13#{peptidase unit: 379-983}~source KPM08141~	99.83	605	1	0	176	780	1	605	0	1257	IPR024079; Metallopeptidase, catalytic domain superfamily	IPR000718; Peptidase M13	IPR008753; Peptidase M13, N-terminal domain	IPR018497; Peptidase M13, C-terminal domain
SSS_8419s	393				MER1228677	62.46	341	118	4	50	386	1	335	4e-160	464	MER1229543 - subfamily M14A unassigned peptidases (Sarcoptes scabiei) [M14.UPA]#M14A#{peptidase unit: 18-212}~source KPM08353~	100	193	0	0	153	345	3	195	1e-141	408	IPR036990; Metallocarboxypeptidase-like, propeptide		IPR003146; Carboxypeptidase, activation peptide	IPR000834; Peptidase M14, carboxypeptidase A
SSS_3837s	507				MER1229598	100	507	0	0	1	507	1	507	0	1050	MER1229598 - subfamily M14A unassigned peptidases (Sarcoptes scabiei) [M14.UPA]#M14A#{peptidase unit: 213-495}~source KPM04528~	100	283	0	0	213	495	1	283	0	597			IPR000834; Peptidase M14, carboxypeptidase A
SSS_9214s	433				MER1233967	94	433	2	2	1	433	1	409	0	829	MER1233967 - subfamily M14B unassigned peptidases (Sarcoptes scabiei) [M14.UPB]#M14B#{peptidase unit: 20-395}~source KPM02338~	93.5	400	2	2	20	419	1	376	0	767	IPR008969; Carboxypeptidase-like, regulatory domain superfamily	IPR015567; Peptidase M14B, caboxypeptidase D	IPR000834; Peptidase M14, carboxypeptidase A
SSS_2166s	982				MER1234253	100	886	0	0	97	982	1	886	0	1844	MER1234253 - subfamily M14B unassigned peptidases (Sarcoptes scabiei) [M14.UPB]#M14B#{peptidase unit: 412-790}~source KPM03765~	100	379	0	0	508	886	1	379	0	802	IPR008969; Carboxypeptidase-like, regulatory domain superfamily	IPR015567; Peptidase M14B, caboxypeptidase D	IPR000834; Peptidase M14, carboxypeptidase A
SSS_2409s	556				MER1234592	98.66	447	6	0	1	447	1	447	0	926	MER1234592 - subfamily M14B unassigned peptidases (Sarcoptes scabiei) [M14.UPB]#M14B#{peptidase unit: 52-420}~source KPM02207~	100	369	0	0	524	20	1	369	0	780	IPR008969; Carboxypeptidase-like, regulatory domain superfamily	IPR015567; Peptidase M14B, caboxypeptidase D	IPR000834; Peptidase M14, carboxypeptidase A
SSS_8189s	413				MER1234806	99.21	382	3	0	1	382	1	382	0	790	MER1234806 - subfamily M14B unassigned peptidases (Sarcoptes scabiei) [M14.UPB]#M14B#{peptidase unit: 30-375}~source KPM06771~	99.71	346	1	0	30	375	1	346	0	724	IPR008969; Carboxypeptidase-like, regulatory domain superfamily	IPR015567; Peptidase M14B, caboxypeptidase D	IPR000834; Peptidase M14, carboxypeptidase A
SSS_2887s	526				MER1234943	97.62	378	9	0	111	488	20	397	0	783	MER1234943 - subfamily M14B unassigned peptidases (Sarcoptes scabiei) [M14.UPB]#M14B#{peptidase unit: 21-329}~source KPM02523~	99.68	309	1	0	112	420	1	309	0	654	IPR008969; Carboxypeptidase-like, regulatory domain superfamily		IPR015567; Peptidase M14B, caboxypeptidase D	IPR000834; Peptidase M14, carboxypeptidase A
SSS_5279s	505				MER1244738	67.61	494	155	2	8	501	6	494	0	739	MER1245082 - subfamily M24B unassigned peptidases (Euroglyphus maynei) [M24.UPB]#M24B#{peptidase unit: 3-299}~source OTF72953~	76.43	297	70	0	186	482	1	297	3e-172	494	IPR036005; Creatinase/aminopeptidase-like		IPR007865; Aminopeptidase P, N-terminal	IPR000994; Peptidase M24	IPR001131; Peptidase M24B, X-Pro dipeptidase/aminopeptidase P, conserved site
SSS_6257s	491				MER1251292	100	491	0	0	1	491	1	491	0	1022	MER1251292 - subfamily M28E unassigned peptidases (Sarcoptes scabiei) [M28.UPE]#M28E#{peptidase unit: 288-464}~source KPM09947~	100	177	0	0	288	464	1	177	1e-125	370	IPR039866; Carboxypeptidase Q		IPR007484; Peptidase M28
SSS_7441s	494				MER1254909	35.82	349	205	6	149	490	256	592	1e-59	213	MER0171135 - family M28 unassigned peptidases (Branchiostoma floridae) [M28.UPW]#M28X#{peptidase unit: 1553-1893}~source XP_002606674~	33.63	336	198	7	164	492	22	339	8e-50	179			IPR007484; Peptidase M28
SSS_4287s	583				MER1255655	38.51	348	193	8	238	576	98	433	9e-66	228	MER0171135 - family M28 unassigned peptidases (Branchiostoma floridae) [M28.UPW]#M28X#{peptidase unit: 1553-1893}~source XP_002606674~	33.66	309	186	7	276	577	43	339	1e-45	169			IPR007484; Peptidase M28
SSS_9029s	312				MER1265177	38.25	251	120	6	79	309	34	269	7e-42	158	MER1265321 - subfamily S1A unassigned peptidases (Rivulus marmoratus) [S01.UPA]#S01A#{peptidase unit: 36-272}~source XP_017293797~	38.1	252	121	6	81	312	1	237	5e-44	156	IPR009003; Peptidase S1, PA clan	IPR001314; Peptidase S1A, chymotrypsin family	IPR001254; Serine proteases, trypsin domain		IPR018114; Serine proteases, trypsin family, histidine active site	IPR033116; Serine proteases, trypsin family, serine active site
SSS_8833s	291				MER1265327	38.61	259	143	7	38	290	19	267	1e-48	169	MER0952031 - subfamily S1A unassigned peptidases (Strigamia maritima) [S01.UPA]#S01A#{peptidase unit: 354-591}~source T1JFG6~	35.68	241	150	4	48	286	1	238	2e-48	167	IPR009003; Peptidase S1, PA clan	IPR001314; Peptidase S1A, chymotrypsin family	IPR001254; Serine proteases, trypsin domain		IPR018114; Serine proteases, trypsin family, histidine active site	IPR033116; Serine proteases, trypsin family, serine active site
SSS_1850s	503				MER1265963	48.42	506	198	9	7	502	6	458	8e-161	473	MER1268711 - subfamily S1A unassigned peptidases (Tetranychus urticae) [S01.UPA]#S01A#{peptidase unit: 56-287}~source XP_015795556~	65.68	236	74	2	264	499	1	229	6e-115	346	IPR009003; Peptidase S1, PA clan	IPR012224; Peptidase S1A, coagulation factor VII/IX/X/C/Z	IPR001254; Serine proteases, trypsin domain		IPR018114; Serine proteases, trypsin family, histidine active site	IPR033116; Serine proteases, trypsin family, serine active site
SSS_8998s	1063				MER1268533	25.39	579	310	26	441	998	24	501	3e-24	115	MER0149872 - tryptase-5 (Ciona intestinalis) [S01.108]#S01A#{peptidase unit: 173-414}~source XP_002122426~	30.09	226	123	9	450	668	1	198	3e-19	93.6	IPR009003; Peptidase S1, PA clan	IPR001314; Peptidase S1A, chymotrypsin family	IPR001254; Serine proteases, trypsin domain		IPR018114; Serine proteases, trypsin family, histidine active site
SSS_7739s	914				MER1287052	97.41	617	0	1	163	779	1	601	0	1252	MER1287052 - subfamily S8B unassigned peptidases (Sarcoptes scabiei) [S08.UPB]#S08B#{peptidase unit: 116-401}~source KPM11024~	100	286	0	0	278	563	1	286	0	598	IPR036852; Peptidase S8/S53 domain superfamily	IPR015500; Peptidase S8, subtilisin-related	IPR000209; Peptidase S8/S53 domain	IPR002884; P domain	IPR023827; Peptidase S8, subtilisin, Asp-active site	IPR022398; Peptidase S8, subtilisin, His-active site	IPR023828; Peptidase S8, subtilisin, Ser-active site
SSS_5779s	775				MER1287190	95.72	537	1	1	235	771	10	524	0	1073	MER0989433 - KPC2-type peptidase (Strigamia maritima) [S08.109]#S08B#{peptidase unit: 140-471}~source T1JNR2~	92.17	332	26	0	275	606	1	332	0	655	IPR036852; Peptidase S8/S53 domain superfamily	IPR015500; Peptidase S8, subtilisin-related	IPR032815; Peptidase S8, pro-domain	IPR034182; Kexin/furin catalytic domain	IPR023827; Peptidase S8, subtilisin, Asp-active site	IPR022398; Peptidase S8, subtilisin, His-active site	IPR023828; Peptidase S8, subtilisin, Ser-active site
SSS_3229s	1145				MER1289536	97.91	812	16	1	295	1105	6	817	0	1647	MER1289295 - subfamily S8B unassigned peptidases (Rhagoletis zephyria) [S08.UPB]#S08B#{peptidase unit: 219-527}~source XP_017491741~	87.38	309	39	0	233	541	1	309	5e-172	516	IPR036852; Peptidase S8/S53 domain superfamily	IPR015500; Peptidase S8, subtilisin-related	IPR000209; Peptidase S8/S53 domain	IPR002884; P domain	IPR023827; Peptidase S8, subtilisin, Asp-active site	IPR022398; Peptidase S8, subtilisin, His-active site	IPR023828; Peptidase S8, subtilisin, Ser-active site
SSS_6522s	1058				MER1291800	92.52	642	27	3	392	1033	86	706	0	1229	MER1291800 - subfamily S9B unassigned peptidases (Sarcoptes scabiei) [S09.UPB]#S09B#{peptidase unit: 442-706}~source KPM08952~	99.25	265	2	0	769	1033	1	265	0	555	IPR029058; Alpha/Beta hydrolase fold		IPR002469; Dipeptidylpeptidase IV, N-terminal domain	IPR001375; Peptidase S9, prolyl oligopeptidase, catalytic domain
SSS_4120s	777				MER1292051	44.21	726	383	10	63	776	80	795	0	594	MER0279283 - prolyl oligopeptidase (Albugo laibachii) [S09.001]#S09A#{peptidase unit: 493-770}~source CCA22744~	59.04	271	107	3	499	767	2	270	1e-105	332	IPR029058; Alpha/Beta hydrolase fold	IPR002470; Peptidase S9A, prolyl oligopeptidase	IPR023302; Peptidase S9A, N-terminal domain	IPR001375; Peptidase S9, prolyl oligopeptidase, catalytic domain	IPR002471; Peptidase S9, serine active site
SSS_113s	778				MER1292268	51.5	732	324	7	25	754	1	703	0	813	MER1292268 - subfamily S9A unassigned peptidases (Euroglyphus maynei) [S09.UPA]#S09A#{peptidase unit: 444-706}~source OTF82859~	65.64	259	89	0	497	755	3	261	5e-125	382	IPR029058; Alpha/Beta hydrolase fold	IPR002470; Peptidase S9A, prolyl oligopeptidase	IPR023302; Peptidase S9A, N-terminal domain	IPR001375; Peptidase S9, prolyl oligopeptidase, catalytic domain	IPR002471; Peptidase S9, serine active site
SSS_6402s	713				MER1292268	66.33	692	204	5	4	693	39	703	0	975	MER1292268 - subfamily S9A unassigned peptidases (Euroglyphus maynei) [S09.UPA]#S09A#{peptidase unit: 444-706}~source OTF82859~	76.25	261	61	1	435	694	1	261	2e-142	425	IPR029058; Alpha/Beta hydrolase fold	IPR002470; Peptidase S9A, prolyl oligopeptidase	IPR023302; Peptidase S9A, N-terminal domain	IPR001375; Peptidase S9, prolyl oligopeptidase, catalytic domain	IPR002471; Peptidase S9, serine active site
SSS_1444s	766				MER1295597	21.57	751	412	25	12	759	233	809	2e-31	136	MER1295597 - subfamily S9B unassigned peptidases (Limulus polyphemus) [S09.UPB]#S09B#{peptidase unit: 578-815}~source XP_022237849~	24.17	240	132	6	526	759	37	232	1e-14	79	IPR029058; Alpha/Beta hydrolase fold		IPR002469; Dipeptidylpeptidase IV, N-terminal domain	IPR001375; Peptidase S9, prolyl oligopeptidase, catalytic domain
SSS_6897s	926				MER1295616	49.26	605	250	9	307	900	2	560	0	578	MER1295616 - subfamily S9B unassigned peptidases (Rhagoletis zephyria) [S09.UPB]#S09B#{peptidase unit: 306-559}~source XP_017494243~	68.34	259	76	3	642	899	1	254	4e-122	378	IPR029058; Alpha/Beta hydrolase fold		IPR002469; Dipeptidylpeptidase IV, N-terminal domain	IPR001375; Peptidase S9, prolyl oligopeptidase, catalytic domain
SSS_540s	1144				MER1295629	95.57	1152	22	3	2	1141	1	1135	0	2252	MER1295629 - subfamily S9B unassigned peptidases (Sarcoptes scabiei) [S09.UPB]#S09B#{peptidase unit: 903-1129}~source KPM09362~	100	227	0	0	909	1135	1	227	2e-160	482	IPR029058; Alpha/Beta hydrolase fold	IPR002470; Peptidase S9A, prolyl oligopeptidase	IPR002469; Dipeptidylpeptidase IV, N-terminal domain	IPR001375; Peptidase S9, prolyl oligopeptidase, catalytic domain
SSS_5984s	904				MER1298263	100	790	0	0	115	904	1	790	0	1649	MER1298263 - subfamily S9B non-peptidase homologues (Sarcoptes scabiei) [S09.UNB]#S09B#{peptidase unit: 522-767}~source KPM06662~	100	246	0	0	636	881	1	246	3e-175	514	IPR029058; Alpha/Beta hydrolase fold		IPR002469; Dipeptidylpeptidase IV, N-terminal domain	IPR001375; Peptidase S9, prolyl oligopeptidase, catalytic domain
SSS_2145s	746				MER1300637	99.73	746	2	0	1	746	1	746	0	1529	MER1300637 - subfamily S9C unassigned peptidases (Sarcoptes scabiei) [S09.UPC]#S09C#{peptidase unit: 511-742}~source KPM02587~	100	232	0	0	511	742	1	232	4e-165	483	IPR029058; Alpha/Beta hydrolase fold		IPR001375; Peptidase S9, prolyl oligopeptidase, catalytic domain
SSS_8573s	181				MER1337229	100	181	0	0	1	181	1	181	2e-128	366	MER0136948 - signal peptidase (invertebrate) (Branchiostoma floridae) [S26.023]#S26B#{peptidase unit: 44-179}~source EEA66059~	86.76	136	18	0	46	181	1	136	5e-84	251	IPR036286; LexA/Signal peptidase-like superfamily	IPR001733; Peptidase S26B	IPR015927; Peptidase S24/S26A/S26B/S26C		IPR019756; Peptidase S26A, signal peptidase I, serine active site	IPR019758; Peptidase S26A, signal peptidase I, conserved site
SSS_9234s	155				MER0045609	99.35	155	1	0	1	155	106	260	4e-109	319	MER0045609 - allergen Sar s 3 (Sarcoptes scabiei) [S01.392]#S01A#{peptidase unit: 30-260}~source AAR14081~	99.35	155	1	0	1	155	77	231	9e-110	319	IPR009003; Peptidase S1, PA clan	IPR001254; Serine proteases, trypsin domain
SSS_3522s	252				MER0045615	49.61	258	122	3	1	252	1	256	7e-78	243	MER0045615 - subfamily S1A non-peptidase homologues (Sarcoptes scabiei) [S01.UNA]#S01A#{peptidase unit: 1-258}~source AAR14088~	49.61	258	122	3	1	252	1	256	3e-78	243	IPR009003; Peptidase S1, PA clan	IPR001314; Peptidase S1A, chymotrypsin family	IPR001254; Serine proteases, trypsin domain
SSS_3515s	291				MER0045621	49.02	255	125	4	41	291	6	259	6e-72	229	MER0045621 - subfamily S1A non-peptidase homologues (Sarcoptes scabiei) [S01.UNA]#S01A#{peptidase unit: 1-258}~source AAR14094~	49.41	253	123	4	41	289	6	257	6e-72	229	IPR009003; Peptidase S1, PA clan	IPR001314; Peptidase S1A, chymotrypsin family	IPR001254; Serine proteases, trypsin domain
SSS_3517s	249				MER0045621	46.27	255	128	3	1	246	1	255	2e-66	214	MER0045621 - subfamily S1A non-peptidase homologues (Sarcoptes scabiei) [S01.UNA]#S01A#{peptidase unit: 1-258}~source AAR14094~	46.27	255	128	3	1	246	1	255	1e-66	213	IPR009003; Peptidase S1, PA clan		IPR001254; Serine proteases, trypsin domain
SSS_3518s	124				MER0045622	51.26	119	47	4	13	120	139	257	4e-27	107	MER0045622 - subfamily S1A non-peptidase homologues (Sarcoptes scabiei) [S01.UNA]#S01A#{peptidase unit: 1-258}~source AAR14095~	51.26	119	47	3	13	120	139	257	1e-27	107	IPR009003; Peptidase S1, PA clan		IPR001254; Serine proteases, trypsin domain
SSS_2112s	1399				MER0066452	57.14	98	41	1	1	98	1	97	2e-23	108	MER0045624 - subfamily S1A non-peptidase homologues (Sarcoptes scabiei) [S01.UNA]#S01A#{peptidase unit: 1-255}~source AAR14097~	69.57	69	21	0	10	78	1	69	8e-24	108	IPR009003; Peptidase S1, PA clan		IPR001254; Serine proteases, trypsin domain	IPR001995; Peptidase A2A, retrovirus, catalytic	IPR001969; Aspartic peptidase, active site
SSS_2992s	1100				MER0710047	36.13	1013	447	21	122	1074	7	879	0	605	MER0056176 - ubiquitin-specific peptidase 4 (Rattus norvegicus) [C19.010]#C19#{peptidase unit: 264-931}~source XP_214377~	42.67	703	308	19	393	1074	32	660	9e-169	520	IPR038765; Papain-like cysteine peptidase superfamily		IPR006615; Peptidase C19, ubiquitin-specific peptidase, DUSP domain	IPR001394; Peptidase C19, ubiquitin carboxyl-terminal hydrolase	IPR018200; Ubiquitin specific protease, conserved site
SSS_5265s	234				MER1089403	83.26	233	39	0	1	233	1	233	3e-146	416	MER0079207 - proteasome subunit alpha 2 (Brachydanio rerio) [T01.972]#T01A#{peptidase unit: 32-225}~source AAH95382~	83.51	194	32	0	32	225	1	194	1e-123	356	IPR029055; Nucleophile aminohydrolases, N-terminal	IPR034644; Proteasome subunit alpha2	IPR000426; Proteasome alpha-subunit, N-terminal domain
SSS_5870s	438				MER0084081	32.66	444	248	10	37	436	31	467	4e-65	223	MER0084081 - family C19 unassigned peptidases (Takifugu rubripes) [C19.UPW]#C19#{peptidase unit: 17-469}~source UPI00003611EA~	32.66	444	248	10	37	436	15	451	1e-65	223	IPR038765; Papain-like cysteine peptidase superfamily		IPR028889; Ubiquitin specific protease domain	IPR001394; Peptidase C19, ubiquitin carboxyl-terminal hydrolase	IPR018200; Ubiquitin specific protease, conserved site
SSS_5978s	242				MER0958943	32.76	232	100	12	32	231	38	245	2e-25	106	MER0107076 - Mername-AA123 peptidase (Echinops telfairi) [S01.415]#S01A#{peptidase unit: 35-269}~source XP_004707779~	32.33	232	111	8	32	231	11	228	5e-26	106	IPR009003; Peptidase S1, PA clan	IPR001314; Peptidase S1A, chymotrypsin family	IPR001254; Serine proteases, trypsin domain		IPR018114; Serine proteases, trypsin family, histidine active site	IPR033116; Serine proteases, trypsin family, serine active site
SSS_6996s	1131				MER0159567	29.27	656	330	27	326	958	805	1349	6e-63	240	MER0159567 - subfamily S1A non-peptidase homologues (Ixodes scapularis) [S01.UNA]#S01A#{peptidase unit: 949-1016, 1118-1346}~source EEC08170~	30.57	229	127	8	745	955	83	297	2e-21	100	IPR009003; Peptidase S1, PA clan		IPR001254; Serine proteases, trypsin domain		IPR023415Low-density lipoprotein (LDL) receptor class A, conserved site
SSS_3478s	280				MER1361540	64.16	279	98	1	1	279	1	277	5e-132	383	MER0162318 - proteasome subunit beta2 ({Drosophila melanogaster}) (Tribolium castaneum) [T01.A02]#T01A#{peptidase unit: 39-241}~source XP_971003~	75.37	203	50	0	40	242	1	203	2e-110	325	IPR029055; Nucleophile aminohydrolases, N-terminal	IPR000243; Peptidase T1A, proteasome beta-subunit	IPR024689; Proteasome beta subunit, C-terminal
SSS_3292s	267				MER0165855	46.7	227	117	3	36	261	43	266	2e-67	218	MER0165855 - peptidase 3 ({Dermatophagoides}-type) (Suidasia medanensis) [S01.234]#S01A#{peptidase unit: 44-268}~source AAX34049~	46.46	226	117	3	37	261	1	223	3e-67	215	IPR009003; Peptidase S1, PA clan	IPR001314; Peptidase S1A, chymotrypsin family	IPR001254; Serine proteases, trypsin domain		IPR018114; Serine proteases, trypsin family, histidine active site
SSS_249s	235				MER1075327	45	220	119	2	14	233	89	306	2e-61	202	MER0264895 - family S54 unassigned peptidases (Takifugu rubripes) [S54.UPW]#S54#{peptidase unit: 146-392}~source ENSTRUP00000019263~	43.4	235	128	2	2	232	13	246	5e-62	201	IPR035952; Rhomboid-like superfamily		IPR022764; Peptidase S54, rhomboid domain
SSS_5788s	250				MER1091893	53.21	280	96	6	1	249	1	276	2e-87	268	MER0277107 - subfamily T1A unassigned peptidases (Amblyomma maculatum) [T01.UPA]#T01A#{peptidase unit: 74-276}~source AEO35622~	63.24	204	50	2	70	249	1	203	2e-84	257	IPR029055; Nucleophile aminohydrolases, N-terminal	IPR001353; Proteasome, subunit alpha/beta			IPR016050; Proteasome beta-type subunit, conserved site
SSS_4737s	312				MER0332689	43.44	320	159	6	6	307	5	320	8e-84	263	MER0332689 - YOD1 peptidase (Metaseiulus occidentalis) [C85.007]#C85B#{peptidase unit: 126-245}~source XP_003739723~	62.5	120	43	1	116	233	1	120	5e-49	166	IPR038765; Papain-like cysteine peptidase superfamily	IPR039138; Ubiquitin thioesterase OTU1	IPR003323; OTU domain
SSS_5296s	244				MER1087990	80.54	221	43	0	3	223	6	226	6e-131	378	MER0409057 - proteasome subunit alpha 7 (Sarcophilus harrisii) [T01.974]#T01A#{peptidase unit: 26-239}~source XP_003757676~	74.65	213	52	1	26	236	1	213	9e-111	324	IPR029055; Nucleophile aminohydrolases, N-terminal	IPR023332; Proteasome alpha-type subunit	IPR000426; Proteasome alpha-subunit, N-terminal domain
SSS_3914s	501				MER0711909	69.96	466	133	2	37	500	1	461	0	689	MER0429703 - ubiquitin-specific endopeptidase 39 [misleading] (Amblyomma maculatum) [C19.972]#C19#{peptidase unit: 103-481}~source AEO32673~	63.47	375	133	1	127	501	1	371	1e-176	509	IPR038765; Papain-like cysteine peptidase superfamily	IPR033809; USP39	IPR001607; Zinc finger, UBP-type	IPR028889; Ubiquitin specific protease domain
SSS_3474s	238				MER0470006	72.68	205	56	0	34	238	29	233	4e-108	319	MER0470006 - similar to proteasome subunit beta type 6 ({Rattus norvegicus}) (but not T01.019) (Saccoglossus kowalevskii) [T01.020]#T01A#{peptidase unit: 34-232}~source XP_002738545~	72.86	199	54	0	39	237	1	199	2e-106	313	IPR029055; Nucleophile aminohydrolases, N-terminal	IPR000243; Peptidase T1A, proteasome beta-subunit			IPR016050; Proteasome beta-type subunit, conserved site
SSS_7064s	417				MER0495828	99.28	416	3	0	2	417	4	419	0	859	MER0495828 - cathepsin D (Sarcoptes scabiei) [A01.009]#A01A#{peptidase unit: 78-407}~source AHA86831~	99.09	330	3	0	76	405	1	330	0	688	IPR021109; Aspartic peptidase domain superfamily	IPR001461; Aspartic peptidase A1 family	IPR033121; Peptidase family A1 domain		IPR001969; Aspartic peptidase, active site
SSS_5147s	257				MER0441213	69.17	253	78	0	1	253	1	253	8e-131	378	MER0536359 - subfamily T1A non-peptidase homologues (Metaseiulus occidentalis) [T01.UNA]#T01A#{peptidase unit: 36-237}~source XP_003741008~	63.18	201	74	0	36	236	1	201	4e-95	285	IPR029055; Nucleophile aminohydrolases, N-terminal	IPR037555; Proteasome subunit alpha 3	IPR000426; Proteasome alpha-subunit, N-terminal domain
SSS_4760s	683				MER0649571	50.92	326	157	2	47	372	44	366	1e-114	362	MER0649571 - family M96 unassigned peptidases (Larimichthys crocea) [M96.UPW]#M96#{peptidase unit: 33-363}~source XP_010728544~	51.09	321	155	1	47	367	12	330	7e-117	360		IPR040230; Metalloprotease TIKI1/2-like
SSS_6591s	933				MER0714839	42.72	426	203	11	522	930	648	1049	2e-95	331	MER0714839 - family C19 unassigned peptidases (Tetranychus urticae) [C19.UPW]#C19#{peptidase unit: 715-1051}~source T1KAM5~	46.06	343	169	7	598	932	3	337	7e-95	309	IPR038765; Papain-like cysteine peptidase superfamily		IPR001763; Rhodanese-like domain	IPR001394; Peptidase C19, ubiquitin carboxyl-terminal hydrolase
SSS_3843s	590				MER0958462	66.4	253	84	1	334	585	444	696	6e-119	377	MER0958462 - subfamily S1A unassigned peptidases (Tetranychus urticae) [S01.UPA]#S01A#{peptidase unit: 456-694}~source T1K623~	66.53	239	79	1	346	583	1	239	1e-116	353	IPR009003; Peptidase S1, PA clan	IPR001314; Peptidase S1A, chymotrypsin family	IPR001254; Serine proteases, trypsin domain		IPR018114; Serine proteases, trypsin family, histidine active site	IPR033116; Serine proteases, trypsin family, serine active site
SSS_9059s	358				MER0963706	46.45	338	164	7	23	358	89	411	5e-96	299	MER0962343 - DmHtrA2-type peptidase (Nilaparvata lugens) [S01.476]#S01C#{peptidase unit: 135-407}~source A0A068F678~	45.7	291	136	7	58	344	1	273	5e-77	244	IPR009003; Peptidase S1, PA clan	IPR001940; Peptidase S1C	IPR001478; PDZ domain	IPR041489; PDZ domain 6
SSS_6862s	1644				MER1080475	37.11	919	446	42	66	937	23	856	1e-112	399	MER1080475 - family S59 unassigned peptidases (Tetranychus urticae) [S59.UPW]#S59#{peptidase unit: 703-864}~source T1JRD7~	66.23	154	52	0	784	937	1	154	1e-69	238	IPR036903; Peptidase S59, nucleoporin superfamily	IPR037665; Nucleoporin peptidase S59-like	IPR007230; Peptidase S59, nucleoporin	IPR021967; Nuclear protein 96
SSS_2179s	259				MER1091501	81.15	260	47	1	1	258	1	260	1e-155	442	MER1087802 - subfamily T1A unassigned peptidases (Stegodyphus mimosarum) [T01.UPA]#T01A#{peptidase unit: 33-228}~source A0A087SWI0~	83.67	196	32	0	33	228	1	196	7e-121	350	IPR029055; Nucleophile aminohydrolases, N-terminal	IPR023332; Proteasome alpha-type subunit	IPR000426; Proteasome alpha-subunit, N-terminal domain		IPR016050; Proteasome beta-type subunit, conserved site
SSS_3124s	218				MER1089174	57.87	197	82	1	1	197	1	196	9e-86	260	MER1089174 - subfamily T1A non-peptidase homologues (Amblyomma parvum) [T01.UNA]#T01A#{peptidase unit: 4-190}~source A0A023FU65~	57.98	188	78	1	4	191	1	187	3e-82	250	IPR029055; Nucleophile aminohydrolases, N-terminal	IPR001353; Proteasome, subunit alpha/beta			IPR016050; Proteasome beta-type subunit, conserved site
SSS_6882s	337				MER0713877	67.71	353	95	4	1	334	1	353	5e-170	485	MER1094658 - family C19 unassigned peptidases (Octopus bimaculoides) [C19.UPW]#C19#{peptidase unit: 70-432}~source Ocbimv22034356m~	69.32	352	85	6	2	333	13	361	3e-168	480	IPR038765; Papain-like cysteine peptidase superfamily		IPR028889; Ubiquitin specific protease domain	IPR001394; Peptidase C19, ubiquitin carboxyl-terminal hydrolase	IPR018200; Ubiquitin specific protease, conserved site
SSS_7191s	347				MER1096064	41.18	340	194	3	3	342	1	334	5e-86	271	MER1096064 - family T2 unassigned peptidases (Tetranychus urticae) [T02.UPW]#T02#{peptidase unit: 23-306}~source T1JVM7~	42.41	290	161	3	25	314	1	284	3e-77	245	IPR029055; Nucleophile aminohydrolases, N-terminal	IPR037464; Threonine aspartase 1
SSS_6988s	620				MER1099200	43.96	571	295	12	54	620	66	615	4e-147	447	MER1099200 - family T3 unassigned peptidases (Lottia gigantea) [T03.UPW]#T03#{peptidase unit: 82-599}~source V4BXA9~	44.19	534	274	11	70	599	1	514	9e-140	424	IPR029055; Nucleophile aminohydrolases, N-terminal	IPR000101; Gamma-glutamyltranspeptidase
SSS_7552s	290				MER0666740	61.97	284	98	3	1	284	1	274	3e-124	364	MER1112861 - subfamily T1A non-peptidase homologues (Capitella teleta) [T01.UNA]#T01A#{peptidase unit: 27-237}~source CapteP178575~	63.03	211	77	1	27	237	1	210	3e-95	287	IPR029055; Nucleophile aminohydrolases, N-terminal	IPR035144; Proteasome subunit alpha 1	IPR000426; Proteasome alpha-subunit, N-terminal domain
SSS_227s	425				MER1123891	42.49	353	165	8	63	411	2	320	5e-91	286	MER1123891 - family S33 non-peptidase homologues (Ixodes scapularis) [S33.UNW]#S33#{peptidase unit: 29-322}~source ISCW020124~	42.64	326	150	7	89	411	1	292	2e-84	267	IPR029058; Alpha/Beta hydrolase fold	IPR000639; Epoxide hydrolase-like	IPR000073; Alpha/beta hydrolase fold-1
SSS_7440s	595				MER1265524	39.57	230	118	9	368	586	44	263	2e-38	149	MER1265524 - subfamily S1A unassigned peptidases (Austrofundulus limnaeus) [S01.UPA]#S01A#{peptidase unit: 36-270}~source XP_013889660~	39.39	231	119	9	368	587	9	229	8e-39	147	IPR009003; Peptidase S1, PA clan	IPR001314; Peptidase S1A, chymotrypsin family	IPR001254; Serine proteases, trypsin domain		IPR018114; Serine proteases, trypsin family, histidine active site
SSS_6938s	256				MER1266265	34.96	226	122	10	25	242	536	744	5e-30	124	MER1265846 - subfamily S1A unassigned peptidases (Meleagris gallopavo) [S01.UPA]#S01A#{peptidase unit: 574-809}~source XP_019475211~	35.62	219	118	10	41	251	1	204	8e-30	117	IPR009003; Peptidase S1, PA clan	IPR001314; Peptidase S1A, chymotrypsin family	IPR001254; Serine proteases, trypsin domain		IPR018114; Serine proteases, trypsin family, histidine active site	IPR033116; Serine proteases, trypsin family, serine active site
