# Supplementary material for: High-quality nuclear genome for Sarcoptes scabiei—A critical resource for a neglected parasite
Source: PLoS Negl Trop Dis. 2020 Oct 1;14(10):e0008720. doi: 10.1371/journal.pntd.0008720 (PMC7591027; doi:10.1371/journal.pntd.0008720)
Supplement: S4 Table — (XLSX) [file pntd.0008720.s004.xlsx]

## Sheet: Protease Inhibitors
S4 Table. Predicted protease inhibitors for Sarcoptes scabiei
					MEROPS database full protein sequence search using BLAST											MEROPS database domain sequence search using BLAST
Identifier	Length	Allergen	Excreted	Secreted	MEROPS database id	Identity (%)	Length of the hit	Mismatch count	Gap count	Query start position	Query end position	Target start position	Target end position	E-value	Bitscore	MEROPS database hit	Identity (%)	Length of the hit	Mismatch count	Gap count	Query start position	Query end position	Target start position	Target end position	E-value	Bitscore	Superfamily	Family	Domain 1	Domain 2	Active site 1	Active site 2	Active site 3
SSS_1294s	401				MER0759247 - family I8 unassigned peptidase inhibitors (Stegodyphus mimosarum) [I08.UPW]#I08#{inhibitor unit: 2016-2069}~source A0A087UJV8~	37.1	372	188	22	32	401	984	1311	2e-41	161	MER0224837 - family I8 unassigned peptidase inhibitors (Amphimedon queenslandica) [I08.UPW]#I08#{inhibitor unit: 71-210}~source Aqu1_225908~	32.47	154	89	6	194	346	1	140	9e-13	67	IPR036084; Serine protease inhibitor-like superfamily		IPR002919; Trypsin Inhibitor-like, cysteine rich domain
SSS_3073s	402				MER0759830 - family I8 unassigned peptidase inhibitors (Stegodyphus mimosarum) [I08.UPW]#I08#{inhibitor unit: 644-699}~source A0A087TD78~	33.16	377	223	16	38	401	341	701	2e-34	139	MER0224837 - family I8 unassigned peptidase inhibitors (Amphimedon queenslandica) [I08.UPW]#I08#{inhibitor unit: 71-210}~source Aqu1_225908~	32.89	152	82	5	76	219	1	140	3e-10	59.3	IPR036084; Serine protease inhibitor-like superfamily		IPR002919; Trypsin Inhibitor-like, cysteine rich domain
SSS_5351s	628				MER0065311 - family I29 unassigned peptidase inhibitors (Sarcoptes scabiei) [I29.UPW]#I29#{inhibitor unit: 29-88}~source AAS93669~	38.99	336	196	6	299	627	1	334	1e-73	246	MER0417443 - family I29 unassigned peptidase inhibitors (Microcebus murinus) [I29.UPW]#I29#{inhibitor unit: 1-333}~source ENSMICP00000013588~	32.95	261	139	13	369	612	76	317	3e-28	117	IPR038765; Papain-like cysteine peptidase superfamily		IPR013201; Cathepsin propeptide inhibitor domain (I29)	IPR000668; Peptidase C1A, papain C-terminal	IPR000169; Cysteine peptidase, cysteine active site	IPR025660; Cysteine peptidase, histidine active site
SSS_5356s	342				MER0065311 - family I29 unassigned peptidase inhibitors (Sarcoptes scabiei) [I29.UPW]#I29#{inhibitor unit: 29-88}~source AAS93669~	90.29	340	33	0	3	342	1	340	0	652	MER0065311 - family I29 unassigned peptidase inhibitors (Sarcoptes scabiei) [I29.UPW]#I29#{inhibitor unit: 29-88}~source AAS93669~	96.67	60	2	0	31	90	1	60	3e-34	123	IPR038765; Papain-like cysteine peptidase superfamily		IPR013201; Cathepsin propeptide inhibitor domain (I29)	IPR000668; Peptidase C1A, papain C-terminal	IPR000169; Cysteine peptidase, cysteine active site
SSS_6923s	201				MER0065311 - family I29 unassigned peptidase inhibitors (Sarcoptes scabiei) [I29.UPW]#I29#{inhibitor unit: 29-88}~source AAS93669~	39.7	199	108	6	7	198	16	209	8e-29	114	MER0417443 - family I29 unassigned peptidase inhibitors (Microcebus murinus) [I29.UPW]#I29#{inhibitor unit: 1-333}~source ENSMICP00000013588~	29.93	137	77	4	48	178	61	184	7e-13	66.6	IPR038765; Papain-like cysteine peptidase superfamily		IPR013201; Cathepsin propeptide inhibitor domain (I29)	IPR000668; Peptidase C1A, papain C-terminal	IPR000169; Cysteine peptidase, cysteine active site
SSS_3436s	133				MER0294360 - family I8 unassigned peptidase inhibitors (Alligator sinensis) [I08.UPW]#I08#{inhibitor unit: 3009-3062}~source XP_006036203~	42.25	71	36	2	45	113	2230	2297	1e-11	65.5	MER0294356 - family I8 unassigned peptidase inhibitors (Alligator sinensis) [I08.UPW]#I08#{inhibitor unit: 2230-2283}~source XP_006036203~	47.37	57	27	1	45	101	1	54	1e-12	60.5	IPR036084; Serine protease inhibitor-like superfamily		IPR002919; Trypsin Inhibitor-like, cysteine rich domain
SSS_1736s	2632				MER0297671 - family I2 unassigned peptidase inhibitors (Boophilus microplus) [I02.UPW]#I02#{inhibitor unit: 1797-1851}~source ADK62391~	37.2	1441	627	28	867	2107	871	2233	0	884	MER0413947 - family I2 unassigned peptidase inhibitors (Latimeria chalumnae) [I02.UPW]#I02#{inhibitor unit: 110-236}~source ENSLACP00000003780~	41.38	116	66	1	1385	1500	14	127	4e-23	100	IPR036880; Pancreatic trypsin inhibitor Kunitz domain superfamily	IPR013273; ADAMTS/ADAMTS-like	IPR002557; Chitin binding domain	IPR002223; Pancreatic trypsin inhibitor Kunitz domain	IPR020901; Proteinase inhibitor I2, Kunitz, conserved site
SSS_2327s	498				MER0410557 - family I4 unassigned peptidase inhibitors (Sarcoptes scabiei) [I04.UPW]#I04#{inhibitor unit: 99-461}~source AEB40055~	99.57	469	2	0	30	498	1	469	0	967	MER0410557 - family I4 unassigned peptidase inhibitors (Sarcoptes scabiei) [I04.UPW]#I04#{inhibitor unit: 99-461}~source AEB40055~	100	363	0	0	128	490	1	363	0	749	IPR036186; Serpin superfamily	IPR000215; Serpin family	IPR023796; Serpin domain	IPR023795; Serpin, conserved site
SSS_7069s	84				MER0547463 - subfamily I25A unassigned peptidase inhibitors (Astatotilapia burtoni) [I25.UPA]#I25A#{inhibitor unit: 3-99}~source XP_005912334~	50.77	65	29	2	16	79	35	97	7e-16	70.9	MER0547463 - subfamily I25A unassigned peptidase inhibitors (Astatotilapia burtoni) [I25.UPA]#I25A#{inhibitor unit: 3-99}~source XP_005912334~	50.77	65	29	2	16	79	33	95	7e-17	71.2		IPR001713; Proteinase inhibitor I25A, stefin	IPR000010; Cystatin domain
SSS_7093s	210				MER0605529 - family I8 unassigned peptidase inhibitors (Plutella xylostella) [I08.UPW]#I08#{inhibitor unit: 186-225}~source XP_011552235~	35.63	174	93	8	24	193	69	227	2e-18	84.3	MER0602771 - family I8 unassigned peptidase inhibitors (Plutella xylostella) [I08.UPW]#I08#{inhibitor unit: 134-183}~source XP_011563896~	45.1	51	27	1	152	202	1	50	2e-09	52.8	IPR036084; Serine protease inhibitor-like superfamily		IPR002919; Trypsin Inhibitor-like, cysteine rich domain
SSS_2401s	1036				MER0753561 - family I2 unassigned peptidase inhibitors (Tetranychus urticae) [I02.UPW]#I02#{inhibitor unit: 610-660}~source T1K1N8~	47.18	852	339	19	178	974	32	827	0	773	MER1124079 - family I2 unassigned peptidase inhibitors (Ixodes scapularis) [I02.UPW]#I02#{inhibitor unit: 5-57}~source ISCW024352~	67.31	52	17	0	794	845	1	52	3e-20	88.6	IPR036880; Pancreatic trypsin inhibitor Kunitz domain superfamily		IPR002223; Pancreatic trypsin inhibitor Kunitz domain		IPR020901; Proteinase inhibitor I2, Kunitz, conserved site
SSS_3606s	389				MER0759247 - family I8 unassigned peptidase inhibitors (Stegodyphus mimosarum) [I08.UPW]#I08#{inhibitor unit: 2016-2069}~source A0A087UJV8~	39.67	242	124	14	143	376	1157	1384	5e-27	117	MER0253911 - family I8 unassigned peptidase inhibitors (Capitella capitata) [I08.UPW]#I08#{inhibitor unit: 1-112}~source Capca1_27427~	33.03	109	67	3	149	254	7	112	5e-09	55.5	IPR036084; Serine protease inhibitor-like superfamily		IPR002919; Trypsin Inhibitor-like, cysteine rich domain
SSS_7091s	1044				MER0759247 - family I8 unassigned peptidase inhibitors (Stegodyphus mimosarum) [I08.UPW]#I08#{inhibitor unit: 2016-2069}~source A0A087UJV8~	28.1	1089	600	48	48	1033	95	1103	2e-55	214	MER0253911 - family I8 unassigned peptidase inhibitors (Capitella capitata) [I08.UPW]#I08#{inhibitor unit: 1-112}~source Capca1_27427~	34.45	119	71	3	518	636	1	112	6e-10	60.1	IPR036084; Serine protease inhibitor-like superfamily		IPR002919; Trypsin Inhibitor-like, cysteine rich domain
SSS_3071s	489				MER0759611 - family I8 unassigned peptidase inhibitors (Amblyomma americanum) [I08.UPW]#I08#{inhibitor unit: 107-147}~source A0A0C9RSK6~	38.38	99	53	4	388	481	6	101	8e-13	70.1												IPR036084; Serine protease inhibitor-like superfamily		IPR002919; Trypsin Inhibitor-like, cysteine rich domain
SSS_4724s	182				MER0760480 - family I8 unassigned peptidase inhibitors (Psorophora albipes) [I08.UPW]#I08#{inhibitor unit: 27-90}~source T1D5L4~	38.46	78	37	2	34	109	24	92	1e-09	56.2												IPR036084; Serine protease inhibitor-like superfamily		IPR002919; Trypsin Inhibitor-like, cysteine rich domain
SSS_3461s	340				MER0767951 - family I29 unassigned peptidase inhibitors (Drosophila willistoni) [I29.UPW]#I29#{inhibitor unit: 25-99}~source B4MNQ5~	60.53	342	127	3	6	340	1	341	2e-156	449	MER0053745 - family I29 unassigned peptidase inhibitors (Canis familiaris) [I29.UPW]#I29#{inhibitor unit: 1-333}~source NP_001239115~	50.74	337	156	5	6	340	5	333	4e-119	351	IPR038765; Papain-like cysteine peptidase superfamily		IPR013201; Cathepsin propeptide inhibitor domain (I29)	IPR000668; Peptidase C1A, papain C-terminal	IPR000169; Cysteine peptidase, cysteine active site	IPR025660; Cysteine peptidase, histidine active site	IPR025661; Cysteine peptidase, asparagine active site
SSS_7492s	1643				MER0775926 - family I39 unassigned peptidase inhibitors (Rhipicephalus pulchellus) [I39.UPW]#I39#{inhibitor unit: 756-1520}~source L7MBA0~	52.61	1551	684	14	95	1624	36	1556	0	1669	MER0178204 - alpha-2-macroglobulin (Apis mellifera) [I39.001]#I39#{inhibitor unit: 65-1587}~source XP_397416~	48.94	1555	716	16	95	1604	2	1523	0	1527	IPR036595; Alpha-macroglobulin, receptor-binding domain superfamily		IPR002890; Macroglobulin domain	IPR011625; Alpha-2-macroglobulin, bait region domain
SSS_8766s	1641				MER0776626 - family I39 unassigned peptidase inhibitors (Tetranychus urticae) [I39.UPW]#I39#{inhibitor unit: 761-1495}~source T1KAW9~	45.22	1612	780	27	1	1597	1	1524	0	1362	MER0178460 - family I39 unassigned peptidase inhibitors (Pediculus humanus) [I39.UPW]#I39#{inhibitor unit: 11-1409}~source EEB15557~	38.41	1557	788	29	26	1569	1	1399	0	1031	IPR036595; Alpha-macroglobulin, receptor-binding domain superfamily		IPR002890; Macroglobulin domain	IPR011626; Alpha-macroglobulin-like, TED domain	IPR019742; Alpha-2-macroglobulin, conserved site
SSS_5875s	1825				MER0776672 - family I39 unassigned peptidase inhibitors (Tetranychus urticae) [I39.UPW]#I39#{inhibitor unit: 987-1564}~source T1K241~	28.33	1680	962	55	148	1727	89	1626	4e-168	564	MER0330488 - family I39 unassigned peptidase inhibitors (Hasarius adansoni) [I39.UPW]#I39#{inhibitor unit: 112-1355}~source BAK64109~	27.02	1299	843	34	142	1401	12	1244	1e-142	479	IPR036595Alpha-macroglobulin, receptor-binding domain superfamily		IPR002890; Macroglobulin domain	IPR011626; Alpha-macroglobulin-like, TED domain	IPR019742; Alpha-2-macroglobulin, conserved site
SSS_5350s	1460				MER0924272 - family I93 unassigned peptidase inhibitors (Pediculus humanus) [I93.UPW]#I93#{inhibitor unit: 562-661}~source E0VUT5~	32.25	462	252	179	21	1370	701	1113	2e-59	228	MER0278031 - family I63 unassigned peptidase inhibitors (Glossina morsitans) [I63.UPW]#I63#{inhibitor unit: 2739-2858}~source TMP012071-PA~	36.29	124	56	7	869	973	1	120	6e-12	66.6	IPR009003; Peptidase S1, PA clan	IPR001314; Peptidase S1A, chymotrypsin family	IPR000082; SEA domain	IPR001254; Serine proteases, trypsin domain	IPR023415; Low-density lipoprotein (LDL) receptor class A, conserved site	IPR018114; Serine proteases, trypsin family, histidine active site	IPR033116; Serine proteases, trypsin family, serine active site
SSS_3104s	243				MER0357047 - family I17 unassigned peptidase inhibitors (Litomosoides sigmodontis) [I17.UPW]#I17#{inhibitor unit: 23-212}~source nLs_2_1_2_t02784~	37.5	216	131	2	12	224	11	225	3e-51	172	MER0357047 - family I17 unassigned peptidase inhibitors (Litomosoides sigmodontis) [I17.UPW]#I17#{inhibitor unit: 23-212}~source nLs_2_1_2_t02784~	37.89	190	115	1	24	210	1	190	2e-46	156	IPR029055; Nucleophile aminohydrolases, N-terminal	IPR001353; Proteasome, subunit alpha/beta			IPR016050; Proteasome beta-type subunit, conserved site
SSS_6075s	554				MER0592086 - family I2 unassigned peptidase inhibitors (Chelonia mydas) [I02.UPW]#I02#{inhibitor unit: 13-48}~source XP_007070080~	29.84	439	248	14	161	554	169	592	4e-34	139	MER0147337 - subfamily I25C unassigned peptidase inhibitors (Litomosoides sigmodontis) [I25.UPC]#I25C#{inhibitor unit: 553-687, 706-1164}~source nLs_2_1_2_t08905~	35.29	153	90	4	231	375	10	161	1e-13	73.9	IPR038765; Papain-like cysteine peptidase superfamily		IPR001607; Zinc finger, UBP-type	IPR001394; Peptidase C19, ubiquitin carboxyl-terminal hydrolase	IPR018200; Ubiquitin specific protease, conserved site
SSS_2151s	920				MER0619911 - family I71 unassigned peptidase inhibitors (Ornithorhynchus anatinus) [I71.UPW]#I71#{inhibitor unit: 721-929}~source XP_007667481~	48.82	340	158	5	100	437	56	381	1e-102	353	MER0147337 - subfamily I25C unassigned peptidase inhibitors (Litomosoides sigmodontis) [I25.UPC]#I25C#{inhibitor unit: 553-687, 706-1164}~source nLs_2_1_2_t08905~	30.91	165	107	2	126	290	17	174	1e-12	72.4	IPR038765; Papain-like cysteine peptidase superfamily		IPR028889; Ubiquitin specific protease domain	IPR001394; Peptidase C19, ubiquitin carboxyl-terminal hydrolase	IPR018200; Ubiquitin specific protease, conserved site
SSS_5688s	849				MER0672728 - family I8 unassigned peptidase inhibitors (Chaetura pelagica) [I08.UPW]#I08#{inhibitor unit: 392-445}~source XP_010006085~	31.56	564	333	15	92	643	72	594	4e-72	255	MER0672728 - family I8 unassigned peptidase inhibitors (Chaetura pelagica) [I08.UPW]#I08#{inhibitor unit: 392-445}~source XP_010006085~	49.09	55	26	1	433	487	2	54	3e-12	65.5	IPR024079; Metallopeptidase, catalytic domain superfamily		IPR001590; Peptidase M12B, ADAM/reprolysin	IPR001762; Disintegrin domain
SSS_4836s	1974				MER0783289 - family I43 unassigned peptidase inhibitors (Tetranychus urticae) [I43.UPW]#I43#{inhibitor unit: 587-685}~source T1KP12~	30.48	1191	572	28	450	1639	334	1269	3e-158	531	MER0776787 - family I43 unassigned peptidase inhibitors (Stegodyphus mimosarum) [I43.UPW]#I43#{inhibitor unit: 4-153}~source A0A087UBV9~	46.1	154	72	4	512	665	1	143	4e-36	138		IPR005314; Peptidase C50, separase	IPR030397; SEPARIN core domain
SSS_4835s	866				MER0809644 - family I93 unassigned peptidase inhibitors (Tetranychus urticae) [I93.UPW]#I93#{inhibitor unit: 20-118}~source T1KG36~	52.96	591	253	10	270	848	2	579	0	624	MER0612316 - family I93 unassigned peptidase inhibitors (Plutella xylostella) [I93.UPW]#I93#{inhibitor unit: 66-181}~source XP_011561706~	40.52	116	68	1	278	393	2	116	1e-25	105	IPR009003; Peptidase S1, PA clan	IPR001314; Peptidase S1A, chymotrypsin family	IPR020067; Frizzled domain	IPR001254; Serine proteases, trypsin domain	IPR018114; Serine proteases, trypsin family, histidine active site	IPR033116; Serine proteases, trypsin family, serine active site
SSS_3320s	351				MER0043421 - cathepsin H propeptide (Sarcoptes scabiei) [I29.003]#I29#{inhibitor unit: 29-102}~source AAO15606~	97.97	246	4	1	1	246	1	245	3e-177	498	MER0309263 - family I29 unassigned peptidase inhibitors (Mustela putorius) [I29.UPW]#I29#{inhibitor unit: 1-334}~source ENSMPUP00000006876~	42.56	336	180	7	1	332	1	327	1e-87	271	IPR038765; Papain-like cysteine peptidase superfamily		IPR013201; Cathepsin propeptide inhibitor domain (I29)	IPR000668; Peptidase C1A, papain C-terminal	IPR000169; Cysteine peptidase, cysteine active site	IPR025660; Cysteine peptidase, histidine active site
SSS_8675s	368				MER0768602 - family I29 unassigned peptidase inhibitors (Tityus bahiensis) [I29.UPW]#I29#{inhibitor unit: 140-207}~source A0A0C9RP93~	58.05	329	125	6	44	367	125	445	1e-130	388	MER0417443 - family I29 unassigned peptidase inhibitors (Microcebus murinus) [I29.UPW]#I29#{inhibitor unit: 1-333}~source ENSMICP00000013588~	39.13	299	160	10	78	367	48	333	5e-57	192	IPR038765; Papain-like cysteine peptidase superfamily		IPR013201; Cathepsin propeptide inhibitor domain (I29)	IPR000668; Peptidase C1A, papain C-terminal	IPR000169; Cysteine peptidase, cysteine active site	IPR025660; Cysteine peptidase, histidine active site	IPR025661; Cysteine peptidase, asparagine active site
SSS_4560s	355				MER0767885 - family I29 unassigned peptidase inhibitors (Tityus serrulatus) [I29.UPW]#I29#{inhibitor unit: 30-103}~source U6JMC8~	47.87	328	147	4	24	346	34	342	5e-103	313	MER0053745 - family I29 unassigned peptidase inhibitors (Canis familiaris) [I29.UPW]#I29#{inhibitor unit: 1-333}~source NP_001239115~	31.6	307	168	14	49	342	52	329	3e-33	128	IPR038765; Papain-like cysteine peptidase superfamily		IPR013201; Cathepsin propeptide inhibitor domain (I29)	IPR000668; Peptidase C1A, papain C-terminal
SSS_4743s	413				MER0409907 - family I4 unassigned peptidase inhibitors (Sarcoptes scabiei) [I04.UPW]#I04#{inhibitor unit: 71-424}~source AEB40052~	100	413	0	0	1	413	15	427	0	857	MER0409907 - family I4 unassigned peptidase inhibitors (Sarcoptes scabiei) [I04.UPW]#I04#{inhibitor unit: 71-424}~source AEB40052~	100	354	0	0	57	410	1	354	0	732	IPR042178; Serpin superfamily, domain 1	IPR042185; Serpin superfamily, domain 2	IPR023796; Serpin domain
