# Supplementary material for: High-quality nuclear genome for Sarcoptes scabiei—A critical resource for a neglected parasite
Source: PLoS Negl Trop Dis. 2020 Oct 1;14(10):e0008720. doi: 10.1371/journal.pntd.0008720 (PMC7591027; doi:10.1371/journal.pntd.0008720)
Supplement: S5 Table — (XLSX) [file pntd.0008720.s005.xlsx]

## Sheet: Kinases
S5 Table. Predicted kinases for Sarcoptes scabiei
Identifier	Allergen	Excreted	Secreted	Group/Annotation	Family	Subfamily	Type
SSS_8306s				AGC	DMPK	GEK	ePK
SSS_6911s				AGC	DMPK	ROCK	ePK
SSS_4566s				AGC	GRK	BARK	ePK
SSS_2445s				AGC	GRK	GRK	ePK
SSS_3681s				AGC	MAST	MAST	ePK
SSS_6025s				AGC	NDR	LATS	ePK
SSS_3434s				AGC	NDR	NDR	ePK
SSS_5452s				AGC	PDK1		ePK
SSS_6608s				AGC	PKA		ePK
SSS_5238s				AGC	PKC	PKCA	ePK
SSS_5792s				AGC	PKC	PKCA	ePK
SSS_1377s				AGC	PKC	PKCD	ePK
SSS_6083s				AGC	PKC	PKCH	ePK
SSS_5201s				AGC	PKC	PKCI	ePK
SSS_8903s				AGC	PKG		ePK
SSS_4355s				AGC	PKN		ePK
SSS_6424s				AGC	RSK	RSKP70	ePK
SSS_5770s				AGC	RSK	RSKP90	ePK
SSS_2279s				AGC	SGK		ePK
SSS_4131s				Alpha-ketoacid/pyruvate dehydrogenase kinase, Histidine kinase/HSP90-like ATPase			KLR
SSS_860s				Aminoglycoside phosphotransferase			KLR
SSS_2600s				ATYPICAL	ABC1	ABC1-A	aPK
SSS_7935s				ATYPICAL	ABC1	ABC1-B	aPK
SSS_1350s				ATYPICAL	BCR		aPK
SSS_7455s				ATYPICAL	PI4K		aPK
SSS_2262s				ATYPICAL	PIKK	TRRAP	aPK
SSS_5424s				ATYPICAL	RIO		aPK
SSS_487s				ATYPICAL	RIO	RIO1	aPK
SSS_6302s				ATYPICAL	RIO	RIO2	aPK
SSS_1336s				Calcium/Calmodulin-dependent protein kinase I			KLR
SSS_2468s				Calcium/Calmodulin-dependent protein kinase I			KLR
SSS_425s				Calcium/Calmodulin-dependent protein kinase I			KLR
SSS_6585s				Calcium/Calmodulin-dependent protein kinase I			KLR
SSS_687s				CAMK	CAMK1		ePK
SSS_1407s				CAMK	CAMK2		ePK
SSS_1668s				CAMK	CAMKL		ePK
SSS_3674s				CAMK	CAMKL		ePK
SSS_3684s				CAMK	CAMKL		ePK
SSS_4938s				CAMK	CAMKL		ePK
SSS_4992s				CAMK	CAMKL		ePK
SSS_6545s				CAMK	CAMKL		ePK
SSS_7088s				CAMK	CAMKL		ePK
SSS_8212s				CAMK	CAMKL		ePK
SSS_6372s				CAMK	CAMKL	AMPK	ePK
SSS_1873s				CAMK	CAMKL	BRSK	ePK
SSS_6799s				CAMK	CAMKL	CHK1	ePK
SSS_1237s				CAMK	CAMKL	LKB	ePK
SSS_6035s				CAMK	CAMKL	LKB	ePK
SSS_8800s				CAMK	CAMKL	MARK	ePK
SSS_3943s				CAMK	CAMKL	MELK	ePK
SSS_4814s				CAMK	CAMKL	MELK	ePK
SSS_1386s				CAMK	CAMKL	NIM1	ePK
SSS_5717s				CAMK	CAMKL	NUAK	ePK
SSS_4103s				CAMK	CAMKL	QIK	ePK
SSS_5734s				CAMK	CAMKL	SNRK	ePK
SSS_8302s				CAMK	DAPK	DAPK	ePK
SSS_3648s				CAMK	DAPK	DRAK	ePK
SSS_5524s				CAMK	DCAMKL		ePK
SSS_2165s				CAMK	MAPKAPK	MK2	ePK
SSS_5340s				CAMK	MAPKAPK	MNK	ePK
SSS_2360s				CAMK	MLCK		ePK
SSS_5174s				CAMK	MLCK		ePK
SSS_5242s				CAMK	MLCK		ePK
SSS_9144s				CAMK	MLCK		ePK
SSS_8258s				CAMK	PHK		ePK
SSS_4671s				CAMK	PIM		ePK
SSS_2306s				CAMK	PKD		ePK
SSS_8740s				CAMK	TRBL		ePK
SSS_3188s				CAMK	TSSK		ePK
SSS_6006s				CAMK	TSSK		ePK
SSS_6231s				CAMK	TSSK		ePK
SSS_6352s				CAMK	TSSK		ePK
SSS_6650s				CAMK	TSSK		ePK
SSS_7700s				CAMK	TSSK		ePK
SSS_8041s				CAMK	TSSK		ePK
SSS_2703s				CAMK			ePK
SSS_3933s				CAMK			ePK
SSS_4078s				CAMK			ePK
SSS_551s				CAMK			ePK
SSS_6658s				CAMK			ePK
SSS_7641s				CAMK			ePK
SSS_8010s				CAMK			ePK
SSS_8321s				CAMK			ePK
SSS_8496s				CAMK			ePK
SSS_8587s				CAMK			ePK
SSS_9505s				CAMK			ePK
SSS_2359s				Casein kinase-related kinase			KLR
SSS_1788s				Choline/Ethanolamine kinase			KLR
SSS_2489s				Choline/ethanolamine kinase			KLR
SSS_3971s				Choline/ethanolamine kinase			KLR
SSS_476s				CK1	CK1		ePK
SSS_8749s				CK1	CK1	CK1-A	ePK
SSS_7501s				CK1	CK1	CK1-D	ePK
SSS_2315s				CK1	CK1	CK1-G	ePK
SSS_374s				CK1	CK1	CK1-G	ePK
SSS_5353s				CK1	CK1	CK1-G	ePK
SSS_5694s				CK1	CK1	CK1-G	ePK
SSS_8615s				CK1	CK1	CK1-G	ePK
SSS_8718s				CK1	TTBK		ePK
SSS_9106s				CK1	VRK		ePK
SSS_2101s				CMGC	CDK		ePK
SSS_5292s				CMGC	CDK		ePK
SSS_9004s				CMGC	CDK		ePK
SSS_8801s				CMGC	CDK	CCRK	ePK
SSS_6917s				CMGC	CDK	CDC2	ePK
SSS_9217s				CMGC	CDK	CDC2	ePK
SSS_1518s				CMGC	CDK	CDK4	ePK
SSS_8820s				CMGC	CDK	CDK5	ePK
SSS_4945s				CMGC	CDK	CDK7	ePK
SSS_199s				CMGC	CDK	CDK8	ePK
SSS_6272s				CMGC	CDK	CDK9	ePK
SSS_5255s				CMGC	CDK	CRK7	ePK
SSS_8681s				CMGC	CDK	PFTAIRE	ePK
SSS_8870s				CMGC	CDKL		ePK
SSS_3988s				CMGC	CK2		ePK
SSS_1838s				CMGC	CLK		ePK
SSS_5692s				CMGC	DYRK	DYRK1	ePK
SSS_612s				CMGC	DYRK	DYRK2	ePK
SSS_6191s				CMGC	DYRK	HIPK	ePK
SSS_3247s				CMGC	GSK		ePK
SSS_3940s				CMGC	GSK		ePK
SSS_2941s				CMGC	MAPK	JNK	ePK
SSS_2412s				CMGC	MAPK	NMO	ePK
SSS_284s				CMGC	MAPK	P38	ePK
SSS_4353s				CMGC	RCK	MAK	ePK
SSS_8562s				CMGC	SRPK		ePK
SSS_5476s				Ephrin type-A receptor 2			KLR
SSS_751s				GILGAMESH, ISOFORM L			KLR
SSS_593s				Histidine kinase/HSP90-like ATPase			KLR
SSS_3587s				Inositol polyphosphate kinase			KLR
SSS_6348s				Inositol-pentakisphosphate 2-kinase			KLR
SSS_5685s				Lipopolysaccharide kinase (Kdo/WaaP) family, Kae1-associated kinase Bud32			KLR
SSS_5660s				MAP/MICROTUBULE AFFINITY-REGULATING KINASE			KLR
SSS_45s				MITOGEN-ACTIVATED PROTEIN KINASE			KLR
SSS_4155s				NON-SPECIFIC SERINE/THREONINE PROTEIN KINASE			KLR
SSS_2602s				OTHER	AUR		ePK
SSS_483s				OTHER	AUR		ePK
SSS_5890s				OTHER	AUR		ePK
SSS_4672s				OTHER	BUB		ePK
SSS_8068s				OTHER	CDC7		ePK
SSS_1776s				OTHER	HASPIN		ePK
SSS_2141s				OTHER	HASPIN		ePK
SSS_3537s				OTHER	HASPIN		ePK
SSS_3840s				OTHER	HASPIN		ePK
SSS_5564s				OTHER	IKK		ePK
SSS_6281s				OTHER	IKK		ePK
SSS_8894s				OTHER	IRE		ePK
SSS_8145s				OTHER	NAK	BIKE	ePK
SSS_2188s				OTHER	NAK	GAK	ePK
SSS_910s				OTHER	NKF1		ePK
SSS_3012s				OTHER	NKF2		ePK
SSS_3550s				OTHER	NRBP		ePK
SSS_1017s				OTHER	PEK		ePK
SSS_458s				OTHER	PEK		ePK
SSS_5446s				OTHER	PEK		ePK
SSS_2449s				OTHER	PLK		ePK
SSS_2636s				OTHER	PLK	PLK1	ePK
SSS_3671s				OTHER	SCY1		ePK
SSS_4948s				OTHER	SCY1		ePK
SSS_6596s				OTHER	SCY1		ePK
SSS_7038s				OTHER	SCY1		ePK
SSS_5023s				OTHER	TLK		ePK
SSS_6648s				OTHER	TTK		ePK
SSS_5670s				OTHER	ULK	ULK	ePK
SSS_7056s				OTHER	ULK	ULK	ePK
SSS_3954s				OTHER	WEE	MYT1	ePK
SSS_6122s				OTHER	WNK		ePK
SSS_1780s				PAB-dependent Poly(A) specific ribonuclease subunit, Pan3 pseudokinase			KLR
SSS_4309s				PAB-dependent Poly(A) specific ribonuclease subunit, Pan3 pseudokinase			KLR
SSS_145s				Phosphatidylinositol 3-/4-kinase			KLR
SSS_2730s				Phosphatidylinositol 3-/4-kinase			KLR
SSS_2777s				Phosphatidylinositol 3-/4-kinase			KLR
SSS_2571s				Phosphatidylinositol 3-/4-kinase			KLR
SSS_4075s				Phosphatidylinositol 3-/4-kinase			KLR
SSS_6544s				Phosphatidylinositol 3-/4-kinase			KLR
SSS_5499s				Phosphatidylinositol-4-phosphate 5-kinase			KLR
SSS_5664s				PHOSPHOINOSITIDE 3-KINASE REGULATORY SUBUNIT 4			KLR
SSS_8181s				Polyribonucleotide 5'-hydroxyl-kinase Clp1			KLR
SSS_512s				PROTEIN O-MANNOSE KINASE			KLR
SSS_1314s				RGC	RGC		ePK
SSS_150s				RGC	RGC		ePK
SSS_2443s				RGC	RGC		ePK
SSS_4231s				RGC	RGC		ePK
SSS_4331s				RGC	RGC		ePK
SSS_4600s				RGC	RGC		ePK
SSS_641s				RGC	RGC		ePK
SSS_7989s				RGC	RGC		ePK
SSS_3498s				SERINE/THREONINE-PROTEIN KINASE CHK1			KLR
SSS_7478s				SERINE/THREONINE-PROTEIN KINASE CHK1			KLR
SSS_5495s				STE	STE11	ASK	ePK
SSS_275s				STE	STE20	FRAY	ePK
SSS_1719s				STE	STE20	KHS	ePK
SSS_8504s				STE	STE20	MSN	ePK
SSS_4619s				STE	STE20	MST	ePK
SSS_4289s				STE	STE20	PAKA	ePK
SSS_8547s				STE	STE20	PAKA	ePK
SSS_4401s				STE	STE20	PAKB	ePK
SSS_5995s				STE	STE20	SLK	ePK
SSS_3687s				STE	STE20	STLK	ePK
SSS_7332s				STE	STE20	STLK	ePK
SSS_4925s				STE	STE20	TAO	ePK
SSS_254s				STE	STE20	YSK	ePK
SSS_5251s				STE	STE7		ePK
SSS_8802s				STE	STE7		ePK
SSS_5752s				STE	STE7	MEK1	ePK
SSS_5450s				STE	STE7	MEK3	ePK
SSS_5512s				Target of Rapamycin PIKK			KLR
SSS_8188s				TBC DOMAIN-CONTAINING PROTEIN KINASE-LIKE PROTEIN			KLR
SSS_6529s				TK	ABL		ePK
SSS_125s				TK	ACK		ePK
SSS_4605s				TK	ACK		ePK
SSS_8674s				TK	ALK		ePK
SSS_7142s				TK	DDR		ePK
SSS_2403s				TK	EGFR		ePK
SSS_494s				TK	FAK		ePK
SSS_3781s				TK	FGFR		ePK
SSS_1911s				TK	INSR		ePK
SSS_4549s				TK	INSR		ePK
SSS_7720s				TK	PDGFR		ePK
SSS_6830s				TK	ROR		ePK
SSS_13s				TK	SYK		ePK
SSS_4054s				TK	TRK		ePK
SSS_18s				TK			ePK
SSS_2428s				TK			ePK
SSS_5638s				TK			ePK
SSS_6108s				TK			ePK
SSS_6615s				TK			ePK
SSS_9183s				TK			ePK
SSS_9503s				TK			ePK
SSS_7226s				TKL	IRAK		ePK
SSS_7771s				TKL	IRAK		ePK
SSS_1414s				TKL	LISK	LIMK	ePK
SSS_1617s				TKL	LISK	TESK	ePK
SSS_181s				TKL	LRRK		ePK
SSS_5691s				TKL	MLK	ILK	ePK
SSS_1584s				TKL	MLK	LZK	ePK
SSS_4305s				TKL	MLK	LZK	ePK
SSS_7833s				TKL	MLK	MLK	ePK
SSS_141s				TKL	MLK	TAK1	ePK
SSS_9502s				TKL	RAF	KSR	ePK
SSS_112s				TKL	RAF	RAF	ePK
SSS_8012s				TKL	STKR	STKR1	ePK
SSS_9501s				TKL	STKR	STKR1	ePK
SSS_1525s				TKL	STKR	STKR2	ePK
SSS_5339s				TKL	STKR	STKR2	ePK
SSS_1592s				Unclassified protein kinase			KLR
SSS_1998s				Unclassified protein kinase			KLR
SSS_7879s				Unclassified protein kinase			KLR
SSS_4594s				Unclassified serine/threonine protein kinase			KLR
SSS_4637s				Unclassified serine/threonine protein kinase			KLR
SSS_5386s				Unclassified serine/threonine protein kinase			KLR
