# Supplementary material for: High-quality nuclear genome for Sarcoptes scabiei—A critical resource for a neglected parasite
Source: PLoS Negl Trop Dis. 2020 Oct 1;14(10):e0008720. doi: 10.1371/journal.pntd.0008720 (PMC7591027; doi:10.1371/journal.pntd.0008720)
Supplement: S6 Table — (XLSX) [file pntd.0008720.s006.xlsx]

## Sheet: GPCRs
S6 Table. Predicted G protein-coupled receptors for Sarcoptes scabiei
							Full sequence			Best 1 domain			Domain number estimation										Full sequence			Best 1 domain			Domain number estimation
Identifier	Length	Allergen	Excreted	Class	Family	Subfamily	E-value	Score	Bias	E-value	Score	Bias	exp	reg	clu	ov	env	dom	rep	inc	Pfam	Accession	E-value	Score	Bias	E-value	Score	Bias	exp	reg	clu	ov	env	dom	rep	inc	InterPro info
SSS_1212s	529			classA (rhodopsin)	Aminergic.receptors.family	5-Hydroxytryptamine.receptors.subfamily	2.4e-32	111.5	7.1	2.3e-24	85.4	0.4	2.1	2	0	0	2	2	2	2	7tm_1	PF00001.21	5.2e-29	100.4	0	7.8e-29	99.8	0	1.3	1	1	0	1	1	1	1	IPR000276; G protein-coupled receptor, rhodopsin-like
SSS_1448s	854			classA (rhodopsin)	Aminergic.receptors.family	5-Hydroxytryptamine.receptors.subfamily	2.4e-74	248.9	20.3	3.1e-48	163.5	10.1	2.4	2	0	0	2	2	2	2	7tm_1	PF00001.21	1e-75	253.6	0	1.9e-75	252.7	0	1.5	1	1	0	1	1	1	1	IPR000276; G protein-coupled receptor, rhodopsin-like
SSS_1591s	685			classA (rhodopsin)	Aminergic.receptors.family	5-Hydroxytryptamine.receptors.subfamily	2.5e-45	154	21.9	9.8e-38	129.1	19.6	2.4	2	1	0	2	2	2	2	7tm_1	PF00001.21	9.9e-63	210.9	1.2	1.7e-62	210.2	1.2	1.4	1	1	0	1	1	1	1	IPR000276; G protein-coupled receptor, rhodopsin-like
SSS_2192s	1431			classA (rhodopsin)	Aminergic.receptors.family	5-Hydroxytryptamine.receptors.subfamily	2.3e-74	249	17.7	2e-49	167.4	10.6	2.3	2	0	0	2	2	2	2	7tm_1	PF00001.21	3.4e-76	255.1	13.7	5.4e-75	251.2	13.7	2.4	1	1	0	1	1	1	1	IPR000276; G protein-coupled receptor, rhodopsin-like
SSS_2310s	1396			classA (rhodopsin)	Aminergic.receptors.family	5-Hydroxytryptamine.receptors.subfamily	1.6e-56	190.6	23.4	7.1e-35	119.8	16	2.6	2	0	0	2	2	2	2	7tm_1	PF00001.21	8.3e-69	230.9	9.3	1.1e-68	230.5	7.9	2	2	0	0	2	2	1	1	IPR000276; G protein-coupled receptor, rhodopsin-like
SSS_2731s	1213			classA (rhodopsin)	Aminergic.receptors.family	5-Hydroxytryptamine.receptors.subfamily	5e-63	211.9	13.6	6.3e-43	146.1	8.2	2.2	2	0	0	2	2	2	2	7tm_1	PF00001.21	5.2e-75	251.2	0	2.1e-74	249.3	0	2	1	1	0	1	1	1	1	IPR000276; G protein-coupled receptor, rhodopsin-like
SSS_4219s	830			classA (rhodopsin)	Aminergic.receptors.family	5-Hydroxytryptamine.receptors.subfamily	6.9e-69	231.1	22.1	1.6e-47	161.2	14.8	2.3	2	0	0	2	2	2	2	7tm_1	PF00001.21	2.3e-75	252.4	6.3	5.8e-75	251.1	6.3	1.7	1	1	0	1	1	1	1	IPR000276; G protein-coupled receptor, rhodopsin-like
SSS_4953s	792			classA (rhodopsin)	Aminergic.receptors.family	5-Hydroxytryptamine.receptors.subfamily	7.9e-56	188.4	24.5	4.3e-26	91	11.7	3.2	3	0	0	3	3	3	3	7tm_1	PF00001.21	1.6e-64	216.8	16.9	1.4e-37	128.5	6.8	2.4	2	0	0	2	2	2	2	IPR000276; G protein-coupled receptor, rhodopsin-like
SSS_5404s	1227			classA (rhodopsin)	Aminergic.receptors.family	5-Hydroxytryptamine.receptors.subfamily	1.2e-35	122.3	12.1	2.1e-35	121.5	12.1	1.3	1	0	0	1	1	1	1	7tm_1	PF00001.21	1.6e-51	174.2	6.5	2.8e-51	173.4	6.5	1.4	1	0	0	1	1	1	1	IPR000276; G protein-coupled receptor, rhodopsin-like
SSS_7130s	980			classA (rhodopsin)	Aminergic.receptors.family	5-Hydroxytryptamine.receptors.subfamily	9.5e-60	201.2	27.7	2.2e-28	98.5	16.3	3.2	3	0	0	3	3	3	3	7tm_1	PF00001.21	3.9e-76	254.9	13.6	3.8e-42	143.5	8.1	2.5	2	0	0	2	2	2	2	IPR000276; G protein-coupled receptor, rhodopsin-like
SSS_799s	550			classA (rhodopsin)	Aminergic.receptors.family	5-Hydroxytryptamine.receptors.subfamily	5.6e-27	81	13.1	1.1e-17	50.5	7.6	2.2	2	0	0	2	2	2	2	7tm_1	PF00001.21	6.3e-27	93.6	4.2	7.7e-27	93.3	4.2	1.1	1	0	0	1	1	1	1	IPR000276; G protein-coupled receptor, rhodopsin-like
SSS_8243s	1289			classA (rhodopsin)	Aminergic.receptors.family	5-Hydroxytryptamine.receptors.subfamily	1.2e-61	207.4	17	8.1e-41	139.2	9.3	3.6	4	0	0	4	4	2	2	7tm_1	PF00001.21	2.1e-78	262.3	0.1	2.1e-78	262.3	0.1	2.9	3	1	0	3	3	3	1	IPR000276; G protein-coupled receptor, rhodopsin-like
SSS_3798s	1185			classA (rhodopsin)	Aminergic.receptors.family	Acetylcholine.receptors.muscarinic.subfamily	3.4e-59	186.3	7.5	1.4e-57	181.1	7.5	2.6	1	1	0	1	1	1	1	7tm_1	PF00001.21	2.4e-49	167.1	6.8	4.6e-49	166.1	6.8	1.4	1	0	0	1	1	1	1	IPR000276; G protein-coupled receptor, rhodopsin-like	IPR000995; Muscarinic acetylcholine receptor family
SSS_4714s	1034			classA (rhodopsin)	Aminergic.receptors.family	Acetylcholine.receptors.muscarinic.subfamily	9.1e-67	211.1	26.7	1.9e-45	141.3	14.6	3.7	3	1	0	3	3	3	2	7tm_1	PF00001.21	1.3e-48	164.6	5.6	3.5e-48	163.3	5.6	1.9	1	1	0	1	1	1	1	IPR000276; G protein-coupled receptor, rhodopsin-like
SSS_3282s	426			classA (rhodopsin)	Aminergic.receptors.family	Adrenoceptors.subfamily	2.6e-06	26.2	24	2.4e-05	23.1	24	2	1	1	0	1	1	1	1	7tm_1	PF00001.21	6.5e-10	37.8	28.3	1.3e-09	36.8	28.3	1.5	1	1	0	1	1	1	1	IPR000276; G protein-coupled receptor, rhodopsin-like
SSS_3075s	543			classA (rhodopsin)	Aminergic.receptors.family	Dopamine.receptors.subfamily	2.8e-23	81.8	1	4.7e-23	81.1	1	1.3	1	0	0	1	1	1	1	7tm_1	PF00001.21	3.9e-20	71.3	0	7.8e-20	70.3	0	1.5	1	0	0	1	1	1	1	IPR000276; G protein-coupled receptor, rhodopsin-like
SSS_3500s	2073			classA (rhodopsin)	Aminergic.receptors.family	Histamine.receptors.subfamily	7.2e-54	182.2	23.7	3.8e-28	98	11	3.5	3	0	0	3	3	3	3	7tm_1	PF00001.21	1.7e-70	236.4	10.4	8.3e-51	171.9	10.3	2.6	2	1	0	2	2	2	2	IPR000276; G protein-coupled receptor, rhodopsin-like	IPR000995; Muscarinic acetylcholine receptor family
SSS_1126s	480			classA (rhodopsin)	Lipid.receptors.family	GPR18.GPR55andGPR119.subfamily	1.3e-11	43.6	16.2	2.8e-11	42.5	16.2	1.6	1	0	0	1	1	1	1	7tm_1	PF00001.21	4.3e-14	51.5	20.2	4.3e-14	51.5	20.2	2.3	2	0	0	2	2	2	1	IPR000276; G protein-coupled receptor, rhodopsin-like
SSS_5042s	550			classA (rhodopsin)	Lipid.receptors.family	GPR18.GPR55andGPR119.subfamily	3.7e-31	107.6	25.6	1.8e-16	59.5	14.4	2.1	2	0	0	2	2	2	2	7tm_1	PF00001.21	1.7e-49	167.5	26.3	2.4e-49	167.1	26.3	1.2	1	0	0	1	1	1	1	IPR000276; G protein-coupled receptor, rhodopsin-like
SSS_6755s	404			classA (rhodopsin)	Lipid.receptors.family	GPR18.GPR55andGPR119.subfamily	4.4e-10	38.6	8.2	6.4e-05	21.7	1.2	2.2	2	0	0	2	2	2	2	7tm_1	PF00001.21	2.6e-17	62.1	0.8	3.8e-17	61.5	0.8	1.3	1	0	0	1	1	1	1	IPR000276; G protein-coupled receptor, rhodopsin-like
SSS_3503s	1072			classA (rhodopsin)	Lipid.receptors.family		6.1e-12	44.7	21.3	1.1e-05	24.3	0.4	2.8	2	1	0	2	2	2	2	7TM_GPCR_Srw	PF10324.9	1e-29	102.9	33.4	8.4e-16	57.2	15.2	3.9	3	1	0	3	3	3	2	IPR000276; G protein-coupled receptor, rhodopsin-like
SSS_4905s	504			classA (rhodopsin)	Lipid.receptors.family		4e-33	101	17.9	2.7e-32	98.3	17.9	2	1	1	0	1	1	1	1	7tm_1	PF00001.21	1.1e-06	27.2	0.7	1.1e-06	27.2	0.7	1.5	2	0	0	2	2	1	1	IPR000276; G protein-coupled receptor, rhodopsin-like	IPR000611; Neuropeptide Y receptor family
SSS_7041s	374			classA (rhodopsin)			1.5e-22	79.3	20.3	6.9e-17	60.8	14	2.1	2	0	0	2	2	2	2	7tm_1	PF00001.21	5.4e-25	87.3	15.2	7.2e-25	86.8	15.2	1.2	1	0	0	1	1	1	1	IPR000276; G protein-coupled receptor, rhodopsin-like
SSS_6602s	323			classA (rhodopsin)	Peptide.receptors.family	Bombesin.receptors.subfamily	6.1e-27	93.7	10.5	7.7e-25	86.8	9.6	2.2	1	1	0	1	1	1	1	7tm_1	PF00001.21	7.6e-31	106.4	13.2	7.6e-31	106.4	13.2	1.4	2	0	0	2	2	1	1	IPR000276; G protein-coupled receptor, rhodopsin-like
SSS_1746s	654			classA (rhodopsin)	Peptide.receptors.family	Cholecystokinin.receptors.subfamily	2.3e-44	150.7	21.3	1.8e-30	105.1	8.7	3.3	3	0	0	3	3	3	3	7tm_1	PF00001.21	5.4e-59	198.7	6.1	5.4e-59	198.7	6.1	1.9	2	0	0	2	2	2	1	IPR000276; G protein-coupled receptor, rhodopsin-like
SSS_6853s	462			classA (rhodopsin)	Peptide.receptors.family	Galanin.receptors.subfamily	5e-51	160.1	33.9	3.9e-50	157.2	33.9	1.9	1	1	0	1	1	1	1	7tm_1	PF00001.21	2.9e-17	61.9	10.9	3.5e-17	61.6	8.8	2	2	0	0	2	2	2	1	IPR000276; G protein-coupled receptor, rhodopsin-like	IPR000405; Galanin receptor family
SSS_9009s	523			classA (rhodopsin)	Peptide.receptors.family	Galanin.receptors.subfamily	1.7e-30	105.9	16	1.7e-20	73.2	12	2.3	2	0	0	2	2	2	2	7tm_1	PF00001.21	7.5e-46	155.6	26.4	8.6e-45	152.1	26.4	2.1	1	1	0	1	1	1	1	IPR000276; G protein-coupled receptor, rhodopsin-like
SSS_2218s	863			classA (rhodopsin)	Peptide.receptors.family	Neuromedin.U.receptors.subfamily	7.7e-46	155.9	19.4	5.7e-27	94.1	7.7	3.1	3	0	0	3	3	3	3	7tm_1	PF00001.21	9.7e-52	174.9	0.8	1.7e-51	174.1	0.8	1.4	1	0	0	1	1	1	1	IPR000276; G protein-coupled receptor, rhodopsin-like	IPR005390; Neuromedin U receptor
SSS_2911s	593			classA (rhodopsin)	Peptide.receptors.family	Neuromedin.U.receptors.subfamily	1.2e-34	119.2	29.3	1.4e-18	66.7	9.8	3	2	2	0	2	2	2	2	7tm_1	PF00001.21	4.6e-41	139.9	21.3	1.4e-40	138.3	21.3	1.8	1	1	0	1	1	1	1	IPR000276; G protein-coupled receptor, rhodopsin-like	IPR005390; Neuromedin U receptor
SSS_7404s	696			classA (rhodopsin)	Peptide.receptors.family	Neuromedin.U.receptors.subfamily	3.5e-45	153.7	20.3	1.1e-29	103	11.8	3.2	2	1	0	2	2	2	2	7tm_1	PF00001.21	3.8e-43	146.7	17.7	1.5e-42	144.8	17.7	1.8	1	1	0	1	1	1	1	IPR000276; G protein-coupled receptor, rhodopsin-like
SSS_7405s	584			classA (rhodopsin)	Peptide.receptors.family	Neuromedin.U.receptors.subfamily	1.6e-44	151.5	23.4	2.8e-24	85.3	10.4	3.1	3	0	0	3	3	3	3	7tm_1	PF00001.21	1.3e-50	171.2	4.8	2e-50	170.6	4.8	1.3	1	0	0	1	1	1	1	IPR000276; G protein-coupled receptor, rhodopsin-like
SSS_1694s	606			classA (rhodopsin)	Peptide.receptors.family	Neuropeptide.Y.receptors.subfamily	3.1e-52	176.3	21.6	8.3e-27	93.1	14.5	2.2	2	0	0	2	2	2	2	7tm_1	PF00001.21	1.3e-52	177.8	18.2	4.3e-31	107.2	10.6	2.3	2	0	0	2	2	2	2	IPR000276; G protein-coupled receptor, rhodopsin-like	IPR000611； Neuropeptide Y receptor family
SSS_1759s	537			classA (rhodopsin)	Peptide.receptors.family	Neuropeptide.Y.receptors.subfamily	2.1e-50	170.3	26.5	5.3e-27	93.7	14.3	2.2	2	0	0	2	2	2	2	7tm_1	PF00001.21	2.6e-50	170.2	21.1	1.4e-32	112.1	8.7	2.2	2	0	0	2	2	2	2	IPR000276; G protein-coupled receptor, rhodopsin-like	IPR000611； Neuropeptide Y receptor family
SSS_1813s	437			classA (rhodopsin)	Peptide.receptors.family	Neuropeptide.Y.receptors.subfamily	3.3e-30	91.2	26.3	3.8e-29	87.7	26.3	2.2	1	1	0	1	1	1	1	7tm_1	PF00001.21	2.6e-32	111.2	5.3	3.4e-32	110.9	5.3	1.1	1	0	0	1	1	1	1	IPR000276; G protein-coupled receptor, rhodopsin-like	IPR000611; Neuropeptide Y receptor family
SSS_2358s	656			classA (rhodopsin)	Peptide.receptors.family	Neuropeptide.Y.receptors.subfamily	2.7e-26	91.4	21.5	4.7e-15	54.6	11.4	3.2	3	0	0	3	3	3	2	7tm_1	PF00001.21	3.1e-51	173.3	6	4.9e-51	172.6	6	1.3	1	0	0	1	1	1	1	IPR000276; G protein-coupled receptor, rhodopsin-like
SSS_2590s	694			classA (rhodopsin)	Peptide.receptors.family	Neuropeptide.Y.receptors.subfamily	8.2e-30	102.9	37.5	5e-17	61.1	9.9	3.3	2	1	0	2	2	2	2	7tm_1	PF00001.21	3.8e-36	123.8	29.1	1.2e-35	122.2	29.1	1.8	1	1	0	1	1	1	1	IPR000276; G protein-coupled receptor, rhodopsin-like
SSS_2998s	1134			classA (rhodopsin)	Peptide.receptors.family	Neuropeptide.Y.receptors.subfamily	3.6e-32	110.6	24.9	1.1e-16	60	6.1	3.4	3	0	0	3	3	3	2	7tm_1	PF00001.21	1.1e-27	96.1	16	1.3e-15	56.5	5.2	3.7	3	0	0	3	3	3	2	IPR000276; G protein-coupled receptor, rhodopsin-like
SSS_3535s	421			classA (rhodopsin)	Peptide.receptors.family	Neuropeptide.Y.receptors.subfamily	6.6e-33	113	21.7	2.3e-31	108	21.7	2.5	1	1	0	1	1	1	1	7tm_1	PF00001.21	2.5e-47	160.4	16	3.2e-47	160.1	16	1.1	1	0	0	1	1	1	1	IPR000276; G protein-coupled receptor, rhodopsin-like	IPR000611; Neuropeptide Y receptor family
SSS_3536s	619			classA (rhodopsin)	Peptide.receptors.family	Neuropeptide.Y.receptors.subfamily	4.1e-29	100.6	27.5	1.6e-28	98.7	27.5	2	1	1	0	1	1	1	1	7tm_1	PF00001.21	1.8e-46	157.7	20.7	2.8e-46	157	20.7	1.3	1	0	0	1	1	1	1	IPR000276; G protein-coupled receptor, rhodopsin-like
SSS_4280s	634			classA (rhodopsin)	Peptide.receptors.family	Neuropeptide.Y.receptors.subfamily	9.8e-28	96.1	20.5	1.2e-14	53.3	5.2	3.1	3	0	0	3	3	3	3	7tm_1	PF00001.21	2.5e-48	163.8	1.4	3.3e-48	163.3	1.4	1.2	1	0	0	1	1	1	1	IPR000276; G protein-coupled receptor, rhodopsin-like
SSS_4755s	975			classA (rhodopsin)	Peptide.receptors.family	Neuropeptide.Y.receptors.subfamily	7.3e-26	90	28.4	3.5e-16	58.3	8.4	3.7	3	1	0	3	3	3	3	7tm_1	PF00001.21	5.7e-38	129.8	27.6	4.4e-22	77.7	10.2	3.1	4	0	0	4	4	2	2	IPR000276; G protein-coupled receptor, rhodopsin-like
SSS_4785s	348			classA (rhodopsin)	Peptide.receptors.family	Neuropeptide.Y.receptors.subfamily	3.8e-43	133.6	26.4	8e-27	80.1	5.7	2.8	2	1	1	3	3	3	2	7tm_1	PF00001.21	3.9e-29	100.8	14.9	3.3e-28	97.8	14.9	2.1	1	1	0	1	1	1	1	IPR000276; G protein-coupled receptor, rhodopsin-like	IPR000611; Neuropeptide Y receptor family
SSS_5366s	579			classA (rhodopsin)	Peptide.receptors.family	Neuropeptide.Y.receptors.subfamily	1.5e-32	111.8	17.8	7.8e-22	76.8	2.3	3.2	2	1	1	3	3	3	2	7tm_1	PF00001.21	6.5e-34	116.5	18.8	3.2e-20	71.6	8.4	2.3	2	0	0	2	2	2	2	IPR000276; G protein-coupled receptor, rhodopsin-like
SSS_5650s	623			classA (rhodopsin)	Peptide.receptors.family	Neuropeptide.Y.receptors.subfamily	4.2e-41	139.9	23.7	5.2e-23	80.6	11.8	3.2	3	0	0	3	3	3	3	7tm_1	PF00001.21	1.4e-56	190.8	14.6	2.3e-56	190.1	14.6	1.4	1	0	0	1	1	1	1	IPR000276; G protein-coupled receptor, rhodopsin-like	IPR000611; Neuropeptide Y receptor family
SSS_5740s	902			classA (rhodopsin)	Peptide.receptors.family	Neuropeptide.Y.receptors.subfamily	7.2e-22	76.9	34.4	5.5e-13	47.8	14.7	3.2	2	1	1	3	3	3	3	7tm_1	PF00001.21	7e-49	165.6	0.6	1.2e-48	164.8	0.6	1.4	1	1	0	1	1	1	1	IPR000276; G protein-coupled receptor, rhodopsin-like
SSS_5808s	464			classA (rhodopsin)	Peptide.receptors.family	Neuropeptide.Y.receptors.subfamily	7.6e-38	116.2	22.6	4.7e-21	61.3	5.5	2.1	2	0	0	2	2	2	2	7tm_1	PF00001.21	4.9e-34	116.9	7.2	7.2e-34	116.4	7.2	1.3	1	0	0	1	1	1	1	IPR000276; G protein-coupled receptor, rhodopsin-like	IPR001556; Bombesin receptor-like
SSS_6141s	552			classA (rhodopsin)	Peptide.receptors.family	Neuropeptide.Y.receptors.subfamily	4.6e-43	146.3	21.9	2.2e-23	81.8	12	2.2	2	0	0	2	2	2	2	7tm_1	PF00001.21	4.9e-54	182.5	16.1	8.8e-35	119.3	7.7	2.2	2	0	0	2	2	2	2	IPR000276; G protein-coupled receptor, rhodopsin-like
SSS_6303s	411			classA (rhodopsin)	Peptide.receptors.family	Neuropeptide.Y.receptors.subfamily	1e-24	86.2	27.9	8.1e-14	50.6	13.7	2.2	1	1	1	2	2	2	2	7tm_1	PF00001.21	2.3e-44	150.7	21.8	2.3e-44	150.7	21.8	1.5	2	0	0	2	2	1	1	IPR000276; G protein-coupled receptor, rhodopsin-like
SSS_6796s	1144			classA (rhodopsin)	Peptide.receptors.family	Neuropeptide.Y.receptors.subfamily	1.1e-33	115.5	17.6	8.9e-20	70	4.3	3.2	2	1	0	2	2	2	2	7tm_1	PF00001.21	3.7e-33	114	16.6	9.1e-18	63.6	1.5	3.4	4	0	0	4	4	4	2	IPR000276; G protein-coupled receptor, rhodopsin-like
SSS_7018s	449			classA (rhodopsin)	Peptide.receptors.family	Neuropeptide.Y.receptors.subfamily	2.1e-27	95	32.2	1.1e-25	89.5	32.2	2.2	1	1	0	1	1	1	1	7tm_1	PF00001.21	1.8e-43	147.9	26.3	2.5e-43	147.4	26.3	1.2	1	0	0	1	1	1	1	IPR000276; G protein-coupled receptor, rhodopsin-like
SSS_7022s	491			classA (rhodopsin)	Peptide.receptors.family	Neuropeptide.Y.receptors.subfamily	1.9e-14	52.6	12.3	1.9e-14	52.6	12.3	3.3	3	0	0	3	3	3	1	7tm_1	PF00001.21	3.6e-19	68.2	29.4	7.1e-19	67.2	4.2	4.1	3	1	1	4	4	4	2	IPR000276; G protein-coupled receptor, rhodopsin-like	IPR000611; Neuropeptide Y receptor family
SSS_7438s	1057			classA (rhodopsin)	Peptide.receptors.family	Neuropeptide.Y.receptors.subfamily	2.3e-43	147.3	32.1	1.3e-25	89.2	1.5	3.1	2	1	0	3	3	3	2	7tm_1	PF00001.21	4.5e-46	156.4	19.2	4.5e-46	156.4	19.2	1.7	2	0	0	2	2	1	1	IPR000276; G protein-coupled receptor, rhodopsin-like	IPR000611; Neuropeptide Y receptor family
SSS_7958s	527			classA (rhodopsin)	Peptide.receptors.family	Neuropeptide.Y.receptors.subfamily	1.1e-44	151.6	28.7	5.2e-25	87.2	12.3	2.2	1	1	1	2	2	2	2	7tm_1	PF00001.21	7.1e-50	168.8	22.8	1.2e-49	168.1	22.8	1.3	1	0	0	1	1	1	1	IPR000276; G protein-coupled receptor, rhodopsin-like	IPR000611; Neuropeptide Y receptor family
SSS_8510s	844			classA (rhodopsin)	Peptide.receptors.family	Neuropeptide.Y.receptors.subfamily	6e-23	80.4	26.1	2.3e-13	49.1	5.3	3.3	2	1	1	3	3	3	3	7tm_1	PF00001.21	7.9e-47	158.8	8.2	1.2e-46	158.3	8.2	1.3	1	0	0	1	1	1	1	IPR000276; G protein-coupled receptor, rhodopsin-like
SSS_9034s	403			classA (rhodopsin)	Peptide.receptors.family	Neuropeptide.Y.receptors.subfamily	2.4e-23	81.7	38.4	6.4e-23	80.4	35.2	2.6	1	1	1	2	2	2	1	7tm_1	PF00001.21	3.8e-41	140.2	30.2	5e-41	139.8	30.2	1.2	1	0	0	1	1	1	1	IPR000276; G protein-coupled receptor, rhodopsin-like
SSS_9223s	637			classA (rhodopsin)	Peptide.receptors.family	Neuropeptide.Y.receptors.subfamily	8e-24	83.3	15.2	8.4e-19	66.9	3.9	2.2	1	1	1	2	2	2	2	7tm_1	PF00001.21	3.8e-26	91	17.5	6.3e-26	90.3	17.5	1.4	1	0	0	1	1	1	1	IPR000276; G protein-coupled receptor, rhodopsin-like
SSS_9227s	881			classA (rhodopsin)	Peptide.receptors.family	Neuropeptide.Y.receptors.subfamily	4.5e-34	116.9	18.9	3.7e-15	54.9	5.9	4.3	3	1	0	3	3	3	3	7tm_1	PF00001.21	1.9e-37	128.1	13.7	1.9e-37	128.1	13.7	2.1	2	1	0	2	2	1	1	IPR000276; G protein-coupled receptor, rhodopsin-like	IPR000611; Neuropeptide Y receptor family
SSS_976s	338			classA (rhodopsin)	Peptide.receptors.family	Neuropeptide.Y.receptors.subfamily	5.8e-17	60.9	16.5	2.2e-08	32.8	6	3.1	2	1	1	3	3	3	3	7tm_1	PF00001.21	1.3e-40	138.4	12.3	1.6e-40	138.1	12.3	1.1	1	0	0	1	1	1	1	IPR000276; G protein-coupled receptor, rhodopsin-like
SSS_6798s	730			classA (rhodopsin)	Peptide.receptors.family	Neurotensin.receptors.subfamily	3.5e-22	78.3	22.3	4e-14	51.9	11.3	2.4	2	0	0	2	2	2	2	7tm_1	PF00001.21	3.1e-49	166.7	15.4	7.2e-49	165.5	15.4	1.7	1	0	0	1	1	1	1	IPR000276; G protein-coupled receptor, rhodopsin-like
SSS_2209s	2959			classA (rhodopsin)	Peptide.receptors.family	Relaxin.family.peptide.receptors.subfamily	1.4e-30	105.9	19.7	4e-30	104.4	19.7	1.8	1	1	0	1	1	1	1	7tm_1	PF00001.21	2.8e-24	84.9	17.9	1.1e-23	82.9	16	2.2	2	0	0	2	2	2	1	IPR000276; G protein-coupled receptor, rhodopsin-like
SSS_6157s	987			classA (rhodopsin)	Peptide.receptors.family	Relaxin.family.peptide.receptors.subfamily	7.4e-33	113.3	24.5	2.1e-32	111.8	24.5	1.7	1	1	0	1	1	1	1	7tm_1	PF00001.21	7.6e-27	93.3	18.2	1.1e-26	92.9	18.2	1.2	1	0	0	1	1	1	1	IPR000276; G protein-coupled receptor, rhodopsin-like
SSS_7681s	498			classA (rhodopsin)	Peptide.receptors.family	Somatostatin.receptors.subfamily	4e-51	173.1	26.7	9.7e-50	168.5	26.7	2.1	1	1	0	1	1	1	1	7tm_1	PF00001.21	3.8e-54	182.8	24.4	5.2e-54	182.4	24.4	1.2	1	0	0	1	1	1	1	IPR000276; G protein-coupled receptor, rhodopsin-like	IPR001418; Opioid receptor
SSS_4939s	436			classA (rhodopsin)	Peptide.receptors.family	Tachykinin.receptors.subfamily	1.7e-43	148.2	33	6e-29	100.6	11.7	2.2	1	1	1	2	2	2	2	7tm_1	PF00001.21	1.1e-51	174.8	21.4	1.5e-51	174.3	21.4	1.3	1	0	0	1	1	1	1	IPR000276; G protein-coupled receptor, rhodopsin-like
SSS_6973s	659			classA (rhodopsin)	Peptide.receptors.family	Tachykinin.receptors.subfamily	6.3e-60	189	29.3	3.3e-32	98.3	11.3	2.2	1	1	1	2	2	2	2	7tm_1	PF00001.21	1.1e-24	86.2	6.9	1.9e-24	85.5	6.9	1.4	1	0	0	1	1	1	1	IPR000276; G protein-coupled receptor, rhodopsin-like	IPR001681; Neurokinin receptor
SSS_7087s	204			classA (rhodopsin)	Peptide.receptors.family	Tachykinin.receptors.subfamily	8.2e-43	133	27.1	1.6e-23	69.8	9.9	2.3	2	0	0	2	2	2	2	7tm_1	PF00001.21	2.9e-15	55.4	5	5.1e-15	54.5	5	1.4	1	0	0	1	1	1	1	IPR000276; G protein-coupled receptor, rhodopsin-like
SSS_1132s	685			classA (rhodopsin)	Peptide.receptors.family	Thyrotropin-releasing.hormone.receptors.subfamily	6e-08	31.6	15.6	5.9e-07	28.4	5.7	3.6	4	0	0	4	4	4	2	7tm_1	PF00001.21	7.4e-27	93.4	16.3	1.4e-26	92.4	16.3	1.5	1	1	0	1	1	1	1	IPR000276; G protein-coupled receptor, rhodopsin-like
SSS_3499s	529			classA (rhodopsin)	Peptide.receptors.family	Thyrotropin-releasing.hormone.receptors.subfamily	3e-53	179.9	23.9	7.8e-29	100	8.3	3.1	2	1	1	3	3	3	3	7tm_1	PF00001.21	6.5e-53	178.8	9.6	8.6e-53	178.4	9.6	1.2	1	0	0	1	1	1	1	IPR000276; G protein-coupled receptor, rhodopsin-like	IPR002120; Thyrotropin-releasing hormone receptor
SSS_5599s	1430			classA (rhodopsin)	Peptide.receptors.family	Vasopressin.and.oxytocin.receptors.subfamily	2e-56	190.6	24	9.2e-32	109.8	4	3.2	2	1	0	3	3	3	3	7tm_1	PF00001.21	8.6e-38	129.2	18.9	1.1e-36	125.6	18.9	2.3	1	1	0	1	1	1	1	IPR000276; G protein-coupled receptor, rhodopsin-like	IPR001817; Vasopressin receptor
SSS_6142s	485			classA (rhodopsin)	Peptide.receptors.family	Vasopressin.and.oxytocin.receptors.subfamily	6.1e-06	25.3	8.4	6.1e-06	25.3	8.4	1.8	1	1	0	2	2	2	1	7tm_1	PF00001.21	7.9e-14	50.7	25.2	1.4e-12	46.5	18.9	2.5	1	1	1	2	2	2	1	IPR000276; G protein-coupled receptor, rhodopsin-like
SSS_2437s	1986			classA (rhodopsin)	Protein.receptors	Glycoprotein.hormone.receptors.subfamily	1.2e-54	171.8	22.2	1.2e-54	171.8	22.2	3.2	2	1	0	2	2	2	1	7tm_1	PF00001.21	6.1e-26	90.4	17.8	6.1e-26	90.4	17.8	1.7	2	0	0	2	2	1	1	IPR000276; G protein-coupled receptor, rhodopsin-like	IPR002131; Glycoprotein hormone receptor family
SSS_5598s	369			classA (rhodopsin)	Protein.receptors.family	Chemokine.receptors.subfamily	2e-19	69.2	25	3.1e-16	58.8	25	2.5	1	1	0	1	1	1	1	7tm_1	PF00001.21	7.3e-38	129.4	21.8	8.7e-38	129.2	21.8	1.1	1	0	0	1	1	1	1	IPR000276; G protein-coupled receptor, rhodopsin-like
SSS_1089s	549			classA (rhodopsin)			2e-06	26.6	19.9	2e-06	26.6	19.9	2.7	2	1	0	2	2	2	1	7TM_GPCR_Srw	PF10324.9	2.7e-13	49	28.9	9.3e-13	47.2	28.9	1.9	1	1	0	1	1	1	1	IPR019427; 7TM GPCR, serpentine receptor class w (Srw)
SSS_6705s	905			classA (rhodopsin)			3.8e-06	25.7	26.3	-0.0003	19.4	10.5	3.2	3	0	0	3	3	3	2	7TM_GPCR_Srw	PF10324.9	9.5e-15	53.7	28.4	2.5e-07	29.3	7.5	3.3	3	0	0	3	3	3	3	IPR000276; G protein-coupled receptor, rhodopsin-like
SSS_4912s	1160			classB1 (secretin)	Peptide.receptors.family	Calcitonin.receptors.subfamily	9.7e-16	57.3	21.9	1.1e-05	24.4	0.5	4.2	4	0	0	4	4	4	4	7tm_2	PF00002.24	8e-29	99.7	17.8	1.2e-15	56.5	6.9	3.5	3	0	0	3	3	3	3	IPR000832; GPCR, family 2, secretin-like
SSS_5094s	1016			classB1 (secretin)	Peptide.receptors.family	Calcitonin.receptors.subfamily	1.7e-31	108.8	15.4	3.3e-31	107.8	15.4	1.4	1	0	0	1	1	1	1	7tm_2	PF00002.24	3.9e-49	166.2	11.9	6.4e-49	165.5	11.9	1.3	1	0	0	1	1	1	1	IPR000832; GPCR, family 2, secretin-like
SSS_7757s	823			classB1 (secretin)	Peptide.receptors.family	Corticotropin-releasing.factor.receptors.subfamily	3.9e-31	107.6	34.9	2.5e-30	104.9	34.9	1.9	1	1	0	1	1	1	1	7tm_2	PF00002.24	1.7e-55	187.1	24.7	2.5e-55	186.5	24.7	1.3	1	0	0	1	1	1	1	IPR000832; GPCR, family 2, secretin-like
SSS_2238s	508			classB1 (secretin)	Peptide.receptors.family	Glucagon.receptor.subfamily	1.3e-15	56.8	21	2.4e-15	55.9	21	1.4	1	0	0	1	1	1	1	7tm_2	PF00002.24	1.7e-34	118.3	20.9	1.7e-34	118.3	20.9	2.1	2	0	0	2	2	2	1	IPR000832; GPCR, family 2, secretin-like
SSS_5557s	546			classB1 (secretin)	Peptide.receptors.family	Glucagon.receptor.subfamily	1e-16	47.4	22.2	1.7e-16	46.7	22.2	1.3	1	0	0	1	1	1	1	7tm_2	PF00002.24	1.3e-20	72.8	11.3	2.5e-20	71.8	11.3	1.4	1	0	0	1	1	1	1	IPR000832; GPCR, family 2, secretin-like
SSS_8283s	313			classB1 (secretin)	Peptide.receptors.family	Glucagon.receptor.subfamily	5.5e-23	80.9	15	9.2e-23	80.1	15	1.3	1	0	0	1	1	1	1	7tm_2	PF00002.24	1.7e-33	115	13.2	1.7e-33	115	13.2	1.5	2	0	0	2	2	2	1	IPR000832; GPCR, family 2, secretin-like
SSS_8284s	492			classB1 (secretin)	Peptide.receptors.family	Glucagon.receptor.subfamily	6.2e-08	31.7	1.5	1.3e-07	30.6	1.5	1.4	1	0	0	1	1	1	1	7tm_2	PF00002.24	2e-12	46	1	3.6e-12	45.1	1	1.4	1	0	0	1	1	1	1	IPR000832; GPCR, family 2, secretin-like
SSS_9204s	549			classB1 (secretin)	Peptide.receptors.family	Glucagon.receptor.subfamily	9.9e-23	80	31.4	2.1e-22	79	31.4	1.5	1	1	0	1	1	1	1	7tm_2	PF00002.24	2.4e-43	147.3	27.2	3.5e-43	146.7	27.2	1.2	1	0	0	1	1	1	1	IPR000832;GPCR, family 2, secretin-like
SSS_2496s	321			classB1 (secretin)	Peptide.receptors.family		9.6e-07	27.5	4.8	1.5e-06	26.8	4.8	1.2	1	0	0	1	1	1	1	7tm_2	PF00002.24	1.4e-16	59.6	8.4	2.2e-16	58.9	8.4	1.3	1	0	0	1	1	1	1	IPR000832; GPCR, family 2, secretin-like
SSS_2376s	1854			classB2 (adhesion)	Adhesion.receptors.family	ADGRC.subfamily	1.1e-25	89.7	17.5	1.9e-25	88.9	17.5	1.3	1	0	0	1	1	1	1	7tm_2	PF00002.24	2.5e-20	71.9	21.5	4e-20	71.2	17.3	2.7	2	1	1	3	3	3	1	IPR000832; GPCR, family 2, secretin-like
SSS_5457s	1045			classB2 (adhesion)	Adhesion.receptors.family	ADGRD.subfamily	3.3e-21	62.2	18.9	3.3e-21	62.2	18.9	2.9	3	1	0	3	3	3	2	7tm_2	PF00002.24	1.4e-40	138.1	26.2	2.2e-40	137.6	26.2	1.2	1	0	0	1	1	1	1	IPR000832; GPCR, family 2, secretin-like
SSS_6766s	907			classB2 (adhesion)	Adhesion.receptors.family	ADGRG.subfamily	1e-11	44.1	30.1	1.9e-09	36.6	30.1	2.8	1	1	0	1	1	1	1	7tm_2	PF00002.24	3.1e-20	71.5	22.9	5.3e-20	70.8	22.9	1.3	1	0	0	1	1	1	1	IPR000832; GPCR, family 2, secretin-like
SSS_4352s	1782			classB2 (adhesion)	Adhesion.receptors.family	ADGRL.subfamily	5.5e-47	159.5	22.6	5.3e-36	123.6	11.8	2.2	2	0	0	2	2	2	2	7tm_2	PF00002.24	1.1e-53	181.2	17.9	1.1e-53	181.2	17.9	1.6	2	0	0	2	2	2	1	IPR000832; GPCR, family 2, secretin-like
SSS_5973s	1398			classB2 (adhesion)	Adhesion.receptors.family		1.8e-07	30	38.1	1.9e-06	26.7	38.1	2.3	1	1	0	1	1	1	1	GAIN	PF16489.5	2.2e-37	127.6	2.2	3.9e-37	126.8	2.2	1.4	1	0	0	1	1	1	1	IPR031234; Latrophilin-1
SSS_7156s	409			classB2 (adhesion)	Adhesion.receptors.family		2.6e-06	26.3	24.8	-0.00012	20.9	24.7	2.8	1	1	1	2	2	2	1	7tm_2	PF00002.24	3.7e-10	38.6	17.6	3.7e-10	38.6	17.6	1.3	1	1	0	1	1	1	1	IPR000832; GPCR, family 2, secretin-like
SSS_854s	2589			classB2 (adhesion)	Adhesion.receptors.family		1.6e-11	43.3	28.9	6.5e-06	24.9	9.2	2.5	2	0	0	2	2	2	2	7tm_2	PF00002.24	5.7e-16	57.6	24.2	6.9e-12	44.2	5.9	2.4	2	0	0	2	2	2	2	IPR000832; GPCR, family 2, secretin-like
SSS_6172s	934			classC (glutamate)	Amino.acid.receptor.family	GABAB.receptors.subfamily	1.1e-37	128.9	19.7	2.6e-21	75.5	4.9	2.6	2	0	0	2	2	2	2	7tm_3	PF00003.22	8e-52	175.4	14	8e-52	175.4	14	1.6	2	0	0	2	2	2	1	IPR002455; GPCR family 3, GABA-B receptor
SSS_8989s	1719			classC (glutamate)	Amino.acid.receptor.family	GABAB.receptors.subfamily	1.2e-56	190.8	25.3	1.9e-28	98.8	13.4	2.9	2	1	0	2	2	2	2	7tm_3	PF00003.22	5.1e-63	212	15.7	1.1e-62	210.9	15.7	1.5	1	0	0	1	1	1	1	IPR002455; GPCR family 3, GABA-B receptor
SSS_1687s	1486			classC (glutamate)	Amino.acid.receptor.family	Metabotropic.glutamate.receptors.subfamily	3.7e-45	153.3	26.8	2.2e-23	82.3	12.9	3.1	1	1	1	2	2	2	2	7tm_3	PF00003.22	5.7e-53	179.1	20.3	9.3e-53	178.4	20.3	1.3	1	0	0	1	1	1	1	IPR000337; GPCR, family 3	IPR000162; GPCR, family 3, metabotropic glutamate receptor
SSS_4113s	1045			classC (glutamate)	Amino.acid.receptor.family	Metabotropic.glutamate.receptors.subfamily	2.4e-60	189.9	28.1	7.5e-35	106.7	8	3	2	1	0	2	2	2	2	7tm_3	PF00003.22	1.1e-65	220.7	21.2	2e-65	219.9	21.2	1.4	1	0	0	1	1	1	1	IPR000337; GPCR, family 3	IPR000162; GPCR, family 3, metabotropic glutamate receptor
SSS_5818s	1110			classC (glutamate)	Amino.acid.receptor.family	Metabotropic.glutamate.receptors.subfamily	8.9e-42	129.3	31.5	1.9e-40	125	27.5	3	2	1	0	2	2	2	1	7tm_3	PF00003.22	6.2e-52	175.7	26.2	1.1e-51	174.9	26.2	1.4	1	0	0	1	1	1	1	IPR000337; GPCR, family 3	IPR000162; GPCR, family 3, metabotropic glutamate receptor
SSS_7496s	1826			classC (glutamate)	Amino.acid.receptor.family	Metabotropic.glutamate.receptors.subfamily	2.4e-47	160.4	33.6	9.7e-46	155.2	33.6	2.7	1	1	0	1	1	1	1	7tm_3	PF00003.22	9.2e-61	204.6	27.6	9.2e-61	204.6	27.6	2.3	2	0	0	2	2	2	1	IPR000337; GPCR, family 3	IPR000162; GPCR, family 3, metabotropic glutamate receptor
SSS_1301s	1252			classC (glutamate)	Orphan.receptors.family	classC.orphans.subfamily	2.5e-10	26.7	12.4	2.5e-10	26.7	12.4	2.6	2	1	0	2	2	2	1	7tm_3	PF00003.22	2.5e-43	147.6	19	4.4e-43	146.8	19	1.4	1	0	0	1	1	1	1	IPR017978; GPCR family 3, C-terminal
SSS_5067s	1136			classC (glutamate)			8.9e-07	27.9	22.8	1.8e-05	23.7	13.4	2.6	2	0	0	2	2	2	2	7tm_3	PF00003.22	9.2e-42	142.4	26.5	1.5e-41	141.7	24.6	2	2	0	0	2	2	2	1	IPR017978; GPCR family 3, C-terminal
SSS_1686s	1192			classF (frizzled)	Protein.receptors.family	Frizzled.subfamily	1.6e-31	109	22.3	3.9e-17	62	8.4	4.1	2	1	1	3	3	3	3	Frizzled	PF01534.17	2.1e-79	266	17.3	2.3e-67	226.4	13.2	2.4	2	0	0	2	2	2	2	IPR015526; Frizzled/secreted frizzled-related protein
SSS_1991s	1222			classF (frizzled)	Protein.receptors.family	Frizzled.subfamily	3.3e-08	32.8	24	4.3e-05	22.6	24	3.1	1	1	0	1	1	1	1	Frizzled	PF01534.17	7.5e-50	168.8	21	1.1e-49	168.3	21	1.2	1	0	0	1	1	1	1	IPR015526; Frizzled/secreted frizzled-related protein	IPR026544; Smoothened
SSS_5706s	595			classF (frizzled)	Protein.receptors.family	Frizzled.subfamily	1.5e-50	171.2	23.7	9.8e-36	122.8	14.6	3.2	2	1	0	2	2	2	2	Frizzled	PF01534.17	6.9e-112	372.7	18	1e-111	372.2	18	1.2	1	0	0	1	1	1	1	IPR015526; Frizzled/secreted frizzled-related protein	IPR026548; Frizzled-1
SSS_922s	654			classF (frizzled)	Protein.receptors.family	Frizzled.subfamily	6e-52	175.7	21.9	5.4e-49	166.1	21.9	3	1	1	0	1	1	1	1	Frizzled	PF01534.17	1e-112	375.5	18.7	1.4e-112	375	18.7	1.2	1	0	0	1	1	1	1	IPR015526; Frizzled/secreted frizzled-related protein
SSS_5942s	581			other	Orphan.receptors.family	Other.GPCR.Orphans.subfamily+G5:H107	2.2e-09	36.1	17	1.5e-05	23.6	1.1	3.5	2	1	1	3	3	3	3	Lung_7-TM_R	PF06814.13	1.6e-73	246.6	20.5	2.3e-73	246.1	20.5	1.2	1	0	0	1	1	1	1	IPR009637; Lung seven transmembrane receptor-like
SSS_4393s	1281			GPCR not identified in GPCRdb																	7tm_3	PF00003.22	4.4e-31	107.5	23.5	4.4e-31	107.5	23.5	2.8	4	0	0	4	4	4	1	IPR017978; GPCR family 3, C-terminal
SSS_5140s	989			GPCR not identified in GPCRdb																	Lung_7-TM_R	PF06814.13	1e-72	244	24.3	1.4e-72	243.5	24.3	1.2	1	0	0	1	1	1	1	IPR009637; Lung seven transmembrane receptor-like
SSS_6624s	2577			GPCR not identified in GPCRdb																	7tm_3	PF00003.22	1.6e-13	50	37.7	4.6e-13	48.5	37.7	1.8	1	1	0	1	1	1	1	IPR000337; GPCR, family 3
SSS_778s	510			GPCR not identified in GPCRdb																	7tm_7	PF08395.12	8.2e-12	44.1	36	8.2e-12	44.1	36	2.5	2	1	0	2	2	2	2	IPR013604; 7TM chemoreceptor	IPR009318; Gustatory receptor
