# Supplementary material for: High-quality nuclear genome for Sarcoptes scabiei—A critical resource for a neglected parasite
Source: PLoS Negl Trop Dis. 2020 Oct 1;14(10):e0008720. doi: 10.1371/journal.pntd.0008720 (PMC7591027; doi:10.1371/journal.pntd.0008720)
Supplement: S7 Table — (XLSX) [file pntd.0008720.s007.xlsx]

## Sheet: Ion channels
S7 Table. Predicted Ion channels for Sarcoptes scabiei
Identifier	Length	Allergen	Excreted	Classification by gating mechanism	Classification by ion selectivity	Superfamily1
SSS_3818s	465			Aquaporin	Non-selective	IPR023271 Aquaporin-like
SSS_5534s	525			Aquaporin	Non-selective	IPR023271 Aquaporin-like
SSS_1422s	255			Aquaporin	Non-selective	IPR023271 Aquaporin-like
SSS_3853s	293			Aquaporin	Non-selective	IPR023271 Aquaporin-like
SSS_2136s	290			Aquaporin	Non-selective	IPR023271 Aquaporin-like
SSS_2713s	325			Aquaporin	Non-selective	IPR023271 Aquaporin-like
SSS_2220s	965			Calcium-activated ion channel	Chloride channel	IPR007632 Anoctamin
SSS_2146s	702			Calcium-gated ion channel	Chloride channel
SSS_6898s	1688			Calcium-gated ion channel	Chloride channel
SSS_2869s	1056			Calcium-gated ion channel	Chloride channel
SSS_3248s	1769			Calcium-gated ion channel	Potassium channel	IPR027359 Voltage-dependent channel domain superfamily
SSS_4486s	1289			Calcium-gated ion channel	Potassium channel	IPR027359 Voltage-dependent channel domain superfamily
SSS_5307s	875			Calcium-gated ion channel	Potassium channel
SSS_8625s	1413			Calcium-gated ion channel	Potassium channel	IPR036122 SK, calmodulin-binding domain superfamily
SSS_8882s	1183			Cyclic nucleotide-gated ion channel	Potassium channel	IPR027359 Voltage-dependent channel domain superfamily
SSS_2795s	1188			Cyclic nucleotide-gated ion channel	Potassium channel	IPR027359 Voltage-dependent channel domain superfamily
SSS_1527s	1026			Cyclic nucleotide-gated ion channel	Potassium channel	IPR018490 Cyclic nucleotide-binding-like
SSS_8639s	961			Cyclic nucleotide-gated ion channel	Potassium channel	IPR018490 Cyclic nucleotide-binding-like
SSS_598s	1020			Cyclic nucleotide-gated ion channel	Potassium channel	IPR018490 Cyclic nucleotide-binding-like
SSS_8809s	1045			Cyclic nucleotide-gated ion channel	Potassium channel
SSS_4122s	385			Ligand-gated ion channel	Chloride channel	IPR036719 Neurotransmitter-gated ion-channel transmembrane domain superfamily
SSS_543s	569			Ligand-gated ion channel	Chloride channel	IPR036719 Neurotransmitter-gated ion-channel transmembrane domain superfamily
SSS_6411s	360			Ligand-gated ion channel	Chloride channel	IPR036719 Neurotransmitter-gated ion-channel transmembrane domain superfamily
SSS_2365s	372			Ligand-gated ion channel	Chloride channel	IPR036719 Neurotransmitter-gated ion-channel transmembrane domain superfamily
SSS_4701s	750			Ligand-gated ion channel	Chloride channel	IPR036719 Neurotransmitter-gated ion-channel transmembrane domain superfamily
SSS_5106s	489			Ligand-gated ion channel	Chloride channel	IPR036719 Neurotransmitter-gated ion-channel transmembrane domain superfamily
SSS_8569s	516			Ligand-gated ion channel	Chloride channel	IPR036719 Neurotransmitter-gated ion-channel transmembrane domain superfamily
SSS_7368s	604			Ligand-gated ion channel	Non-selective	IPR036719 Neurotransmitter-gated ion-channel transmembrane domain superfamily
SSS_5096s	308			Ligand-gated ion channel	Non-selective	IPR036719 Neurotransmitter-gated ion-channel transmembrane domain superfamily
SSS_2476s	516			Ligand-gated ion channel	Non-selective	IPR036719 Neurotransmitter-gated ion-channel transmembrane domain superfamily
SSS_2702s	838			Ligand-gated ion channel	Non-selective	IPR036719 Neurotransmitter-gated ion-channel transmembrane domain superfamily
SSS_363s	570			Ligand-gated ion channel	Non-selective	IPR036719 Neurotransmitter-gated ion-channel transmembrane domain superfamily
SSS_7349s	534			Ligand-gated ion channel	Non-selective	IPR036719 Neurotransmitter-gated ion-channel transmembrane domain superfamily
SSS_368s	574			Ligand-gated ion channel	Non-selective	IPR036719 Neurotransmitter-gated ion-channel transmembrane domain superfamily
SSS_8431s	1188			Ligand-gated ion channel	Non-selective	IPR036719 Neurotransmitter-gated ion-channel transmembrane domain superfamily
SSS_8824s	767			Ligand-gated ion channel	Non-selective	IPR036719 Neurotransmitter-gated ion-channel transmembrane domain superfamily
SSS_4686s	425			Ligand-gated ion channel	Non-selective
SSS_2362s	602			Ligand-gated ion channel	Non-selective	IPR036719 Neurotransmitter-gated ion-channel transmembrane domain superfamily
SSS_2364s	547			Ligand-gated ion channel	Non-selective	IPR036719 Neurotransmitter-gated ion-channel transmembrane domain superfamily
SSS_8972s	466			Ligand-gated ion channel	Non-selective	IPR036719 Neurotransmitter-gated ion-channel transmembrane domain superfamily
SSS_1060s	432			Ligand-gated ion channel	Non-selective
SSS_7163s	623			Ligand-gated ion channel	Non-selective	IPR036719 Neurotransmitter-gated ion-channel transmembrane domain superfamily
SSS_7164s	646			Ligand-gated ion channel	Non-selective	IPR036719 Neurotransmitter-gated ion-channel transmembrane domain superfamily
SSS_5093s	414			Ligand-gated ion channel	Non-selective
SSS_2666s	683			Ligand-gated ion channel	Non-selective	IPR036719 Neurotransmitter-gated ion-channel transmembrane domain superfamily
SSS_2019s	165			Ligand-gated ion channel	Non-selective
SSS_8227s	932			Ligand-gated ion channel	Non-selective
SSS_5170s	636			Ligand-gated ion channel	Non-selective	IPR028082 Periplasmic binding protein-like I
SSS_6143s	405			Ligand-gated ion channel	Non-selective
SSS_7206s	514			Ligand-gated ion channel	Non-selective
SSS_7454s	336			Ligand-gated ion channel	Non-selective
SSS_8828s	470			Ligand-gated ion channel	Non-selective
SSS_8469s	947			Ligand-gated ion channel	Non-selective	IPR028082 Periplasmic binding protein-like I
SSS_5167s	1254			Ligand-gated ion channel	Non-selective	IPR028082 Periplasmic binding protein-like I
SSS_3452s	985			Ligand-gated ion channel	Non-selective	IPR028082 Periplasmic binding protein-like I
SSS_3653s	1075			Ligand-gated ion channel	Non-selective	IPR028082 Periplasmic binding protein-like I
SSS_4630s	901			Ligand-gated ion channel	Non-selective	IPR028082 Periplasmic binding protein-like I
SSS_5373s	1874			Ligand-gated ion channel	Non-selective	IPR028082 Periplasmic binding protein-like I
SSS_5860s	943			Ligand-gated ion channel	Non-selective	IPR028082 Periplasmic binding protein-like I
SSS_5863s	1200			Ligand-gated ion channel	Non-selective	IPR028082 Periplasmic binding protein-like I
SSS_4077s	1041			Ligand-gated ion channel	Non-selective	IPR028082 Periplasmic binding protein-like I
SSS_693s	1004			Ligand-gated ion channel	Non-selective	IPR028082 Periplasmic binding protein-like I
SSS_8224s	968			Ligand-gated ion channel	Non-selective	IPR028082 Periplasmic binding protein-like I
SSS_2954s	980			Ligand-gated ion channel	Non-selective	IPR028082 Periplasmic binding protein-like I
SSS_7859s	1362			Ligand-gated ion channel	Non-selective
SSS_6146s	336			Ligand-gated ion channel	Non-selective
SSS_8s	421			Ligand-gated ion channel	Non-selective
SSS_8829s	481			Ligand-gated ion channel	Non-selective
SSS_3216s	1329			Lipid-gated channel	Potassium channel
SSS_6778s	471			Lipid-gated channel	Potassium channel
SSS_2629s	432			Mechanosensitive ion channel	Calcium channel	IPR038350 Orai superfamily
SSS_6623s	251			Mechanosensitive ion channel	Calcium channel	IPR038350 Orai superfamily
SSS_2567s	2768			Mechanosensitive ion channel	Cation channel
SSS_3852s	819			Mechanosensitive ion channel	Cation channel
SSS_2604s	896			Mechanosensitive ion channel	Cation channel
SSS_4330s	1103			Other	Calcium channel
SSS_8219s	864			Other	Cation channel
SSS_9194s	1290			Other	Chloride channel
SSS_5151s	625			Other	Chloride channel
SSS_715s	172			Other	Potassium channel	IPR011333 SKP1/BTB/POZ domain superfamily
SSS_4993s	375			Other	Potassium channel	IPR011333 SKP1/BTB/POZ domain superfamily
SSS_5947s	567			Other	Potassium channel	IPR013518 Potassium channel, inwardly rectifying, Kir, cytoplasmic
SSS_8155s	492			Other	Potassium channel
SSS_6133s	517			Other	Potassium channel
SSS_6488s	483			Other	Potassium channel
SSS_9033s	468			Other	Potassium channel
SSS_3148s	678			Other	Potassium channel
SSS_8049s	504			Other	Potassium channel
SSS_5763s	769			Other	Potassium channel
SSS_3149s	198			Other	Potassium channel
SSS_9036s	625			Other	Potassium channel
SSS_3769s	261			Other	Potassium channel
SSS_1510s	465			Other	Sodium channel
SSS_8467s	772			Other	Sodium channel
SSS_8827s	783			Other	Sodium channel
SSS_9085s	918			Other	Sodium channel
SSS_8620s	438			Other	Sodium channel
SSS_7294s	1081			Other	Sodium channel	IPR001873 Epithelial sodium channel
SSS_4168s	587			Other	Sodium channel
SSS_714s	284			Voltage-gated ion channel	Anion channel	IPR001925 Porin domain superfamily
SSS_7502s	492			Voltage-gated ion channel	Calcium channel	IPR027359 Voltage-dependent channel domain superfamily
SSS_1353s	353			Voltage-gated ion channel	Calcium channel	IPR027359 Voltage-dependent channel domain superfamily
SSS_4234s	895			Voltage-gated ion channel	Calcium channel	IPR027359 Voltage-dependent channel domain superfamily
SSS_3055s	3142			Voltage-gated ion channel	Calcium channel	IPR027359 Voltage-dependent channel domain superfamily
SSS_1307s	671			Voltage-gated ion channel	Calcium channel	IPR036028 SH3-like domain superfamily
SSS_2161s	1408			Voltage-gated ion channel	Calcium channel	IPR036465 von Willebrand factor A-like domain superfamily
SSS_8883s	1238			Voltage-gated ion channel	Calcium channel	IPR036465 von Willebrand factor A-like domain superfamily
SSS_1416s	556			Voltage-gated ion channel	Calcium channel
SSS_7362s	2384			Voltage-gated ion channel	Cation channel	IPR027359 Voltage-dependent channel domain superfamily
SSS_7264s	1034			Voltage-gated ion channel	Chloride channel	IPR014743 Chloride channel, core
SSS_6168s	905			Voltage-gated ion channel	Chloride channel	IPR014743 Chloride channel, core
SSS_6715s	875			Voltage-gated ion channel	Chloride channel	IPR014743 Chloride channel, core
SSS_4797s	854			Voltage-gated ion channel	Potassium channel	IPR027359 Voltage-dependent channel domain superfamily
SSS_1169s	907			Voltage-gated ion channel	Potassium channel	IPR027359 Voltage-dependent channel domain superfamily
SSS_3544s	1033			Voltage-gated ion channel	Potassium channel	IPR027359 Voltage-dependent channel domain superfamily
SSS_3725s	932			Voltage-gated ion channel	Potassium channel	IPR027359 Voltage-dependent channel domain superfamily
SSS_7618s	1033			Voltage-gated ion channel	Potassium channel	IPR027359 Voltage-dependent channel domain superfamily
SSS_3547s	462			Voltage-gated ion channel	Potassium channel
SSS_41s	578			Voltage-gated ion channel	Potassium channel
SSS_4696s	834			Voltage-gated ion channel	Potassium channel
SSS_4746s	787			Voltage-gated ion channel	Potassium channel
SSS_4697s	519			Voltage-gated ion channel	Potassium channel
SSS_1222s	819			Voltage-gated ion channel	Potassium channel
SSS_6068s	209			Voltage-gated ion channel	Proton channel	IPR027359 Voltage-dependent channel domain superfamily
SSS_7918s	435			Voltage-gated ion channel	Proton channel
SSS_6543s	2358			Voltage-gated ion channel	Sodium channel	IPR027359 Voltage-dependent channel domain superfamily
