# Supplementary material for: High-quality nuclear genome for Sarcoptes scabiei—A critical resource for a neglected parasite
Source: PLoS Negl Trop Dis. 2020 Oct 1;14(10):e0008720. doi: 10.1371/journal.pntd.0008720 (PMC7591027; doi:10.1371/journal.pntd.0008720)
Supplement: S8 Table — (XLSX) [file pntd.0008720.s008.xlsx]

## Sheet: Excreted
S8 Table. Excreted proteins of Sarcoptes scabiei
Identifier	Putative known Sarcoptes scabiei allergen	Homologous protein to Dermatophagoides farinae	Homologous protein to Dermatophagoides pteronyssinus	Secreted	Predicted proteases	Predicted protease inhibitors	Predicted kinases	Predicted GPCRs	Predicted ion channels	RNAi pathway	Sectered proteins putatively unique to S. scabiei	N: Peptides	N: Razor + unique peptides	N: Unique peptides	N: Sequence coverage [%]	N: Unique + razor sequence coverage [%]	N: Unique sequence coverage [%]	N: Mol. weight [kDa]	N: Q-value	N: Score	N: Intensity	N: MS/MS count	T: Majority protein IDs
SSS_7454s												6	6	6	12.8	12.8	12.8	38.581	0	13.967	223010000	14	SSS_7454s;SSS_6146s
SSS_6146s												6	6	6	12.8	12.8	12.8	38.581	0	13.967	223010000	14	SSS_7454s;SSS_6146s
SSS_714s												2	2	2	7	7	7	31.229	0	2.7062	74370000	2	SSS_714s
SSS_8010s												2	2	2	1.4	1.4	1.4	419.46	0	2.1028	227090000	6	SSS_8010s
SSS_141s												11	11	7	15.5	15.5	11.6	93.043	0	279.48	9843400000	77	SSS_141s
SSS_9144s												32	32	32	5.2	5.2	5.2	1046.3	0	323.31	607230000	42	SSS_9144s
SSS_3073s												4	4	4	24.3	24.3	24.3	45.025	0	64.354	112280000	7	SSS_3073s;SSS_7097s
SSS_5351s												2	2	2	3.5	3.5	3.5	71.57	0	10.874	199610000	5	SSS_5351s
SSS_5356s												4	4	4	16.6	16.6	16.6	38.812	0	5.2549	113420000	5	SSS_5356s
SSS_7091s											Y	5	5	5	10	10	10	119.3	0	151.25	682170000	14	SSS_7091s
SSS_1736s												3	3	3	1.3	1.3	1.3	298.28	0	3.3853	69987000	7	SSS_1736s
SSS_905s												3	3	3	8.2	8.2	8.2	40.173	0	2.5864	192360000	5	SSS_905s
SSS_4041s												4	1	1	9.4	3.5	3.5	39.438	0	1.1071	19688000	2	SSS_4041s
SSS_9235s												6	6	3	17.6	17.6	11.8	39.878	0	117.19	303450000	17	SSS_9235s
SSS_6017s												4	4	4	16.3	16.3	16.3	27.596	0	281.74	612890000	23	SSS_6017s;SSS_2111s
SSS_8350s											Y	2	2	2	6.8	6.8	6.8	57.74	0	42.027	188330000	6	SSS_8350s
SSS_5296s												2	2	2	13.9	13.9	13.9	27.456	0	6.8589	27203000	4	SSS_5296s
SSS_2145s												2	2	2	2.8	2.8	2.8	84.759	0	0.95324	34310000	5	SSS_2145s
SSS_5147s												2	2	2	8.5	8.5	8.5	28.398	0	68.111	22867000	4	SSS_5147s
SSS_1423s												2	2	2	11.8	11.8	11.8	24.922	0	2.8895	94596000	5	SSS_1423s
SSS_2179s											Y	3	3	3	11.9	11.9	11.9	29.127	0	9.2105	34710000	3	SSS_2179s
SSS_4101s												3	3	3	7.4	7.4	7.4	53.78	0	2.1876	74792000	5	SSS_4101s
SSS_6402s												3	3	3	5.6	5.6	5.6	82.442	0	103.51	53269000	5	SSS_6402s
SSS_7962s												3	3	3	13.9	13.9	13.9	27.003	0.0027855	0.39376	162650000	4	SSS_7962s
SSS_2611s												4	4	4	17.9	17.9	17.9	29.292	0	5.4327	147790000	7	SSS_2611s
SSS_7552s												5	5	5	17.5	17.5	17.5	32.277	0	2.8124	121820000	5	SSS_7552s
SSS_3474s												5	5	5	21.8	21.8	21.8	25.761	0	4.9115	206460000	7	SSS_3474s
SSS_7064s											Y	5	5	5	19.4	19.4	19.4	46.104	0	183.87	885010000	18	SSS_7064s
SSS_6496s												6	6	6	12.6	12.6	12.6	63.23	0	89.724	563180000	15	SSS_6496s
SSS_6783s												9	9	9	24.6	24.6	24.6	57.586	0	91.678	317990000	13	SSS_6783s
SSS_8285s												9	9	9	10.8	10.8	10.8	100.14	0	102.21	466870000	16	SSS_8285s
SSS_6256s												5	5	5	30.8	30.8	30.8	25.295	0	126.05	673620000	20	SSS_6256s
SSS_3072s												4	4	4	24.3	24.3	24.3	45.025	0	64.354	112280000	7	SSS_3073s;SSS_7097s
SSS_8583s												4	4	4	17.8	17.8	17.8	32.596	0	10.343	215900000	9	SSS_8583s
SSS_1681s											Y	7	7	7	14.6	14.6	14.6	56.133	0	5.6191	654670000	16	SSS_1681s
SSS_6916s												2	2	2	4.1	4.1	4.1	61.168	0	3.1622	24023000	4	SSS_6916s
SSS_6857s												3	3	3	37.3	37.3	37.3	17.279	0	230.85	445030000	9	SSS_6857s
SSS_5918s												4	4	4	3.6	3.6	3.6	193.66	0	3.6774	134490000	5	SSS_5918s
SSS_8121s											Y	4	4	4	17.9	17.9	17.9	26.323	0	11.694	263210000	10	SSS_8121s
SSS_5428s												4	4	4	20.5	20.5	20.5	46.67	0	213.51	819870000	15	SSS_5428s
SSS_4865s											Y	5	5	5	15	15	15	39.981	0	323.31	1124500000	22	SSS_4865s
SSS_2003s												6	6	6	2.7	2.7	2.7	362.11	0	124.1	129980000	10	SSS_2003s
SSS_1514s												2	2	2	10.4	10.4	10.4	34.218	0	2.3633	38143000	7	SSS_1514s
SSS_2841s												2	2	2	21.4	21.4	21.4	14.876	0	1.1895	120840000	4	SSS_2841s
SSS_4246s												2	2	2	7.6	7.6	7.6	41.062	0	7.5748	72567000	4	SSS_557s;SSS_4246s
SSS_1778s												5	5	5	39.1	39.1	39.1	20.534	0	30.709	431450000	17	SSS_1778s
SSS_4196s												6	6	6	35.6	35.6	35.6	21.924	0	23.127	992720000	14	SSS_4196s
SSS_5952s											Y	10	6	6	21.9	12.9	12.9	43.872	0	8.0687	161660000	13	SSS_5952s
SSS_356s												12	12	12	35.4	35.4	35.4	47.898	0	323.31	2738800000	41	SSS_356s
SSS_7541s												33	33	33	40.1	40.1	40.1	102.38	0	323.31	3407800000	84	SSS_7541s
SSS_333s												79	79	79	46.7	46.7	46.7	191.36	0	323.31	30955000000	354	SSS_333s
SSS_2005s												5	5	5	24.9	24.9	24.9	32.896	0	323.31	921870000	17	SSS_2005s
SSS_2000s												6	6	6	11.9	11.9	11.9	37.128	0	71.687	2319500000	24	SSS_2000s
SSS_5946s												11	6	5	21.6	13.1	11.5	68.49	0	17.809	109450000	8	SSS_3260s
SSS_3291s												3	3	3	16.9	16.9	16.9	28.468	0	0.9605	90530000	5	SSS_3291s
SSS_7473s												3	3	3	11.7	11.7	11.7	39.918	0	113.56	987930000	15	SSS_7473s
SSS_1558s												15	15	11	47.6	47.6	37.8	40.157	0	323.31	1322200000	37	SSS_1558s
SSS_7162s												2	2	2	9.1	9.1	9.1	17.696	0	1.9338	140620000	4	SSS_7162s
SSS_1714s												16	16	16	37.2	37.2	37.2	54.964	0	139.1	2674300000	49	SSS_1714s
SSS_7613s												17	17	11	29.4	29.4	19.6	71.643	0	323.31	6659900000	75	SSS_7613s
SSS_557s												2	2	2	7.6	7.6	7.6	41.062	0	7.5748	72567000	4	SSS_557s;SSS_4246s
SSS_5548s												3	2	2	21.5	16.7	16.7	26.057	0	6.9583	38098000	4	SSS_5548s
SSS_991s												3	3	2	18.4	18.4	13.2	24.362	0	5.8038	155200000	11	SSS_991s
SSS_4736s												4	4	4	10.1	10.1	10.1	50.406	0	30.928	45001000	4	SSS_4736s
SSS_7343s												2	2	2	10.6	10.6	10.6	30.808	0	1.5401	74881000	5	SSS_7343s
SSS_9302s												2	2	2	31.3	31.3	31.3	6.9508	0	9.5397	144400000	4	SSS_9302s
SSS_5634s												2	2	2	22.4	22.4	22.4	12.841	0	38.981	228880000	10	SSS_5634s
SSS_8081s												2	2	2	1.3	1.3	1.3	87.374	0.0028329	0.457	11387000000	7	SSS_8081s
SSS_7097s												4	4	4	24.3	24.3	24.3	45.025	0	64.354	112280000	7	SSS_3073s;SSS_7097s
SSS_2111s												4	4	4	16.3	16.3	16.3	27.596	0	281.74	612890000	23	SSS_6017s;SSS_2111s
SSS_2837s												5	5	5	36.6	36.6	36.6	14.815	0	239.9	376460000	16	SSS_2837s
SSS_8992s												5	5	5	19	19	19	25.028	0	20.029	2345900000	19	SSS_8992s;SSS_8995s;SSS_5827s;SSS_5135s;SSS_5823s
SSS_285s												2	2	2	0.8	0.8	0.8	410.15	0	2.5296	5623400	2	SSS_285s;SSS_3800s
SSS_3800s												2	2	2	0.8	0.8	0.8	410.15	0	2.5296	5623400	2	SSS_285s;SSS_3800s
SSS_861s												2	2	2	19.7	19.7	19.7	17.098	0.0027322	0.38156	37006000	3	SSS_861s
SSS_7238s												2	2	2	26.5	26.5	26.5	12.724	0	5.1884	135580000	3	SSS_7238s
SSS_940s												2	2	2	4.4	4.4	4.4	59.792	0	4.9561	8756800	2	SSS_940s
SSS_1195s												2	2	2	9.1	9.1	9.1	31.878	0	51.935	4667700	1	SSS_1195s
SSS_7685s												2	2	2	1.2	1.2	1.2	221.88	0	0.92234	6348400	2	SSS_7685s
SSS_136s												2	2	2	5	5	5	36.599	0.007772	0.18236	16440000	2	SSS_136s
SSS_32s												2	2	2	5.8	5.8	5.8	57.144	0	100.59	9782300	3	SSS_32s
SSS_3041s												2	2	2	4.8	4.8	4.8	73.986	0	2.1865	12731000	2	SSS_3041s
SSS_3999s												2	2	2	13	13	13	16.823	0	1.1486	12920000	2	SSS_3999s
SSS_6390s												2	2	2	4.9	4.9	4.9	29.749	0.002809	0.44872	31690000	0	SSS_6390s
SSS_7204s												2	2	2	6	6	6	35.979	0	2.5437	25639000	2	SSS_7204s
SSS_8929s												2	2	2	15.8	15.8	15.8	22.922	0	2.5621	92171000	4	SSS_8929s
SSS_4066s												2	2	2	5	5	5	45.574	0	9.1759	41816000	4	SSS_4066s
SSS_4859s												2	2	2	10.8	10.8	10.8	30.959	0	2.075	73353000	4	SSS_4859s
SSS_7731s												2	2	2	5.5	5.5	5.5	51.974	0	3.268	322320000	3	SSS_7731s
SSS_2782s												2	2	2	28.2	28.2	28.2	12.182	0	1.2783	492360000	3	SSS_2782s;SSS_7813s;SSS_7811s
SSS_7813s												2	2	2	28.2	28.2	28.2	12.182	0	1.2783	492360000	3	SSS_2782s;SSS_7813s;SSS_7811s
SSS_7811s												2	2	2	28.2	28.2	28.2	12.182	0	1.2783	492360000	3	SSS_2782s;SSS_7813s;SSS_7811s
SSS_7572s												2	2	2	23.6	23.6	23.6	16.812	0	15.1	1863100	2	SSS_7572s
SSS_4526s												2	2	2	4.2	4.2	4.2	63.863	0	0.75726	17486000	2	SSS_4526s
SSS_1262s												2	2	2	5.1	5.1	5.1	61.438	0	2.4957	2685400	2	SSS_1262s
SSS_99s												2	2	2	1.1	1.1	1.1	282.17	0	1.2268	11017000	3	SSS_99s
SSS_3929s												2	2	2	10.1	10.1	10.1	41.252	0	1.029	14001000	3	SSS_3929s
SSS_1920s												2	2	2	6.6	6.6	6.6	45.403	0	17.329	27173000	3	SSS_1920s
SSS_2391s												2	2	2	7.8	7.8	7.8	45.535	0	2.7719	54794000	2	SSS_2391s
SSS_7066s											Y	2	2	2	0.2	0.2	0.2	1679.9	0	5.696	11236000	1	SSS_7066s
SSS_6891s												2	2	2	20.3	20.3	20.3	13.943	0	1.098	34061000	2	SSS_6891s
SSS_7302s												2	2	2	4.5	4.5	4.5	65.633	0	70.031	53330000	5	SSS_7302s
SSS_30s												2	2	2	6	6	6	33.195	0.0027174	0.36114	51538000	5	SSS_30s
SSS_2961s												2	2	2	4.8	4.8	4.8	55.425	0	30.788	33394000	5	SSS_2961s
SSS_4544s												2	2	2	2.7	2.7	2.7	129.09	0	3.3895	31856000	4	SSS_4544s
SSS_8982s												2	2	2	24.2	24.2	24.2	10.371	0	2.7755	87915000	3	SSS_8982s
SSS_3996s												2	2	2	5	5	5	56.065	0	1.6542	62001000	2	SSS_3996s
SSS_6070s												2	2	2	13.6	13.6	13.6	28.154	0	35.342	19942000	3	SSS_6070s
SSS_8780s												2	2	2	19	19	19	19.86	0.0027933	0.42948	82394000	7	SSS_8780s
SSS_8346s												2	2	2	8.8	8.8	8.8	29.408	0	10.294	84224000	3	SSS_8346s
SSS_804s												2	2	2	14.3	14.3	14.3	19.179	0	91.219	229470000	4	SSS_804s
SSS_6110s												2	2	2	10.7	10.7	10.7	32.101	0	4.1094	174360000	2	SSS_6110s
SSS_7463s												2	2	2	10.3	10.3	10.3	21.583	0	42.035	81694000	4	SSS_7463s
SSS_7314s												2	2	2	6.8	6.8	6.8	48.973	0	4.1999	68349000	1	SSS_7314s
SSS_3713s												2	2	2	6	6	6	34.135	0	74.527	84999000	3	SSS_3713s
SSS_2511s												2	2	2	4.1	4.1	4.1	74.218	0	7.0676	110640000	3	SSS_2511s
SSS_6708s												2	2	2	4.6	4.6	4.6	31.441	0	3.5417	259230000	6	SSS_6708s
SSS_2356s												2	2	2	25.2	25.2	25.2	11.759	0	2.2826	136070000	9	SSS_2356s
SSS_2701s												2	2	2	4.1	4.1	4.1	60.839	0	3.0394	264690000	7	SSS_2701s
SSS_7158s												2	2	2	5.1	5.1	5.1	56.99	0	3.157	165270000	9	SSS_7158s
SSS_8312s												2	2	2	10.3	10.3	10.3	27.33	0	19.054	118780000	4	SSS_8312s
SSS_7586s												2	2	2	27.8	27.8	27.8	8.5888	0	1.9782	156430000	4	SSS_7586s;SSS_8110s
SSS_8110s												2	2	2	27.8	27.8	27.8	8.5888	0	1.9782	156430000	4	SSS_7586s;SSS_8110s
SSS_7186s												2	2	2	20.4	20.4	20.4	16.443	0	323.31	1307700000	19	SSS_7186s
SSS_7138s												2	2	2	13.2	13.2	13.2	19.683	0	73.633	517120000	7	SSS_7138s
SSS_387s												3	3	3	9.7	9.7	9.7	54.03	0	8.7443	29537000	2	SSS_387s
SSS_846s												3	3	3	9.7	9.7	9.7	54.03	0	8.7443	29537000	2	SSS_387s
SSS_7212s												3	3	3	20.1	20.1	20.1	21.576	0	4.7066	42033000	5	SSS_7212s
SSS_4504s											Y	3	3	3	3.4	3.4	3.4	107.13	0	0.87664	32625000	2	SSS_4504s
SSS_491s												3	3	3	50	50	50	20.071	0	53.597	90646000	2	SSS_491s
SSS_500s												3	3	3	50	50	50	20.071	0	53.597	90646000	2	SSS_491s
SSS_1573s											Y	3	3	3	10.9	10.9	10.9	46.255	0	12.109	96591000	5	SSS_1573s
SSS_8541s											Y	3	3	3	1.7	1.7	1.7	284.05	0	3.5471	18316000	3	SSS_8541s
SSS_6065s												3	3	3	4.6	4.6	4.6	116.98	0	52.044	40497000	6	SSS_6065s
SSS_8656s												3	3	3	9.6	9.6	9.6	56.243	0	33.258	115130000	8	SSS_8656s
SSS_2668s												3	3	3	4.2	4.2	4.2	113.84	0	1.6607	89291000	5	SSS_2668s
SSS_8837s												3	3	3	24.5	24.5	24.5	29.055	0	5.1309	60534000	3	SSS_8837s
SSS_7412s												3	3	3	11.4	11.4	11.4	32.162	0	2.2416	74947000	5	SSS_7412s
SSS_7588s												3	3	3	11.4	11.4	11.4	32.162	0	2.2416	74947000	5	SSS_7412s
SSS_2064s												3	3	3	21.9	21.9	21.9	27.232	0	323.31	173130000	13	SSS_2064s
SSS_4209s												3	3	3	3	3	3	143.58	0	11.843	45644000	3	SSS_4209s
SSS_8323s												3	3	3	5.2	5.2	5.2	61.388	0	5.1211	51704000	4	SSS_8323s
SSS_3249s												3	3	3	12.1	12.1	12.1	45.813	0	3.2881	124790000	2	SSS_3249s
SSS_2395s												3	3	3	17.7	17.7	17.7	18.219	0	8.575	151190000	8	SSS_2395s
SSS_3540s												3	3	3	15.9	15.9	15.9	25.613	0	2.9182	247260000	8	SSS_3540s
SSS_2610s												3	3	3	29.2	29.2	29.2	19.549	0	6.0417	205050000	6	SSS_2610s
SSS_6042s												3	3	3	4.8	4.8	4.8	89.804	0	41.141	236100000	8	SSS_6042s
SSS_4956s												3	3	3	15.9	15.9	15.9	18.909	0	4.8123	334200000	8	SSS_4956s
SSS_7625s												4	4	4	5.2	5.2	5.2	150.56	0	31.677	66476000	3	SSS_7625s
SSS_2683s												4	4	4	6.5	6.5	6.5	117.16	0	323.31	101310000	10	SSS_2683s
SSS_3141s												4	4	4	13.5	13.5	13.5	34.66	0	15.139	182060000	7	SSS_3141s
SSS_3277s												4	4	4	9.9	9.9	9.9	71.229	0	2.9533	89184000	10	SSS_3277s
SSS_6062s												4	4	4	13.6	13.6	13.6	35.222	0	0.66406	133130000	4	SSS_6062s
SSS_8603s												4	4	4	24.8	24.8	24.8	18.515	0	2.1238	140930000	6	SSS_8603s
SSS_3824s												4	4	4	13.1	13.1	13.1	47.398	0	5.5092	323860000	13	SSS_3824s
SSS_6991s											Y	4	4	4	17.6	17.6	17.6	39.171	0	31.678	263480000	12	SSS_6991s
SSS_2063s												4	4	4	16.1	16.1	16.1	32.961	0	39.695	352750000	7	SSS_2063s
SSS_245s												4	4	4	27.5	27.5	27.5	14.338	0	106	983180000	13	SSS_245s
SSS_8920s												5	5	5	3.7	3.7	3.7	195.79	0	13.075	72322000	7	SSS_8920s
SSS_2162s												5	5	5	8.1	8.1	8.1	90.246	0	19.263	143800000	3	SSS_2162s
SSS_6519s												5	5	5	15.5	15.5	15.5	49.431	0	120.35	196460000	9	SSS_6519s
SSS_1614s												5	5	5	22.7	22.7	22.7	29.162	0	45.844	214240000	9	SSS_1614s
SSS_8435s												5	5	5	8.8	8.8	8.8	65.156	0	172.33	304610000	17	SSS_8435s
SSS_515s												5	5	5	10.2	10.2	10.2	62.331	0	2.6702	291170000	9	SSS_515s
SSS_4010s												5	5	5	12	12	12	55.93	0	6.8461	209110000	9	SSS_4010s
SSS_1240s												5	5	5	15.7	15.7	15.7	45.772	0	9.0885	257980000	14	SSS_1240s
SSS_8493s											Y	5	5	5	4.6	4.6	4.6	136.26	0	5.0871	273960000	7	SSS_8493s
SSS_6039s											Y	5	5	5	26.6	26.6	26.6	21.887	0	36.623	738890000	12	SSS_6039s
SSS_8995s											Y	5	5	5	19	19	19	25.028	0	20.029	2345900000	19	SSS_8992s;SSS_8995s;SSS_5827s;SSS_5135s;SSS_5823s
SSS_5827s												5	5	5	19	19	19	25.028	0	20.029	2345900000	19	SSS_8992s;SSS_8995s;SSS_5827s;SSS_5135s;SSS_5823s
SSS_5135s												5	5	5	19	19	19	25.028	0	20.029	2345900000	19	SSS_8992s;SSS_8995s;SSS_5827s;SSS_5135s;SSS_5823s
SSS_5823s											Y	5	5	5	19	19	19	25.028	0	20.029	2345900000	19	SSS_8992s;SSS_8995s;SSS_5827s;SSS_5135s;SSS_5823s
SSS_4572s												5	5	5	19	19	19	25.028	0	20.029	2345900000	19	SSS_8992s;SSS_8995s;SSS_5827s;SSS_5135s;SSS_5823s
SSS_4278s												5	5	5	19	19	19	25.028	0	20.029	2345900000	19	SSS_8992s;SSS_8995s;SSS_5827s;SSS_5135s;SSS_5823s
SSS_1002s												5	5	5	19	19	19	25.028	0	20.029	2345900000	19	SSS_8992s;SSS_8995s;SSS_5827s;SSS_5135s;SSS_5823s
SSS_7676s												5	5	5	19	19	19	25.028	0	20.029	2345900000	19	SSS_8992s;SSS_8995s;SSS_5827s;SSS_5135s;SSS_5823s
SSS_3747s												5	5	5	44.1	44.1	44.1	15.847	0	79.432	1748900000	25	SSS_3747s
SSS_7584s												5	5	5	48.4	48.4	48.4	16.122	0	55.186	2139800000	23	SSS_7584s
SSS_2183s												6	6	6	13.9	13.9	13.9	65.741	0	2.0172	69961000	6	SSS_2183s
SSS_6590s												6	6	6	19.2	19.2	19.2	35.656	0	36.081	299830000	11	SSS_6590s
SSS_8985s												6	6	6	1.7	1.7	1.7	481.55	0	7.4644	103970000	7	SSS_8985s
SSS_3784s												6	6	6	16.3	16.3	16.3	46.911	0	6.8105	138430000	7	SSS_3784s
SSS_5966s												6	6	6	22.3	22.3	22.3	32.125	0	71.677	370910000	12	SSS_5966s
SSS_8993s												6	6	6	47.1	47.1	47.1	11.367	0	68.1	849430000	13	SSS_8993s;SSS_5829s;SSS_273s
SSS_5829s												6	6	6	47.1	47.1	47.1	11.367	0	68.1	849430000	13	SSS_8993s;SSS_5829s;SSS_273s
SSS_273s												6	6	6	47.1	47.1	47.1	11.367	0	68.1	849430000	13	SSS_8993s;SSS_5829s;SSS_273s
SSS_964s												6	6	6	11.2	11.2	11.2	71.685	0	22.451	290430000	13	SSS_964s
SSS_373s												6	6	6	30.6	30.6	30.6	36.503	0	323.31	360660000	17	SSS_373s
SSS_7227s												6	6	6	10.7	10.7	10.7	84.133	0	15.801	482060000	13	SSS_7227s
SSS_5462s												6	6	6	18.8	18.8	18.8	50.284	0	29.528	419050000	13	SSS_5462s
SSS_1121s												6	6	6	23.5	23.5	23.5	45.224	0	323.31	591670000	17	SSS_1121s
SSS_521s												6	6	6	32.1	32.1	32.1	23.14	0	92.174	2203900000	27	SSS_521s
SSS_7202s												7	3	3	8.6	3	3	83.658	0	34.752	125680000	9	SSS_7202s
SSS_7375s												7	7	7	13.2	13.2	13.2	62.016	0	78.572	135910000	10	SSS_7375s
SSS_8408s												7	1	1	11.5	2.4	2.4	70.867	0	1.0932	65910000	2	SSS_8408s
SSS_9053s												7	7	7	2.3	2.3	2.3	477.72	0	10.355	109780000	9	SSS_9053s
SSS_208s												7	7	7	19.6	19.6	19.6	56.98	0	247.02	205660000	10	SSS_208s
SSS_5824s												7	7	7	10.1	10.1	10.1	77.088	0	59.6	399260000	20	SSS_5824s
SSS_1236s												7	7	7	29.4	29.4	29.4	34.677	0	125.58	645860000	15	SSS_1236s
SSS_4710s												7	7	7	30.8	30.8	30.8	35.295	0	164.94	793280000	19	SSS_4710s
SSS_1084s												7	7	7	24.2	24.2	24.2	32.586	0	51.651	707820000	24	SSS_1084s
SSS_3304s												7	7	7	28.4	28.4	28.4	49.892	0	323.31	883840000	22	SSS_3304s
SSS_4445s												8	8	8	3.9	3.9	3.9	304.77	0	8.2781	134230000	13	SSS_4445s
SSS_3010s												8	8	8	24.1	24.1	24.1	47.003	0	59.442	318170000	20	SSS_3010s
SSS_5784s												8	8	8	20.5	20.5	20.5	47.805	0	222.46	520220000	13	SSS_5784s
SSS_269s												8	8	8	31.8	31.8	31.8	22.738	0	231.82	1606100000	26	SSS_269s
SSS_102s												9	9	9	8.5	8.5	8.5	132.36	0	303.65	635210000	17	SSS_102s
SSS_764s												9	9	9	27.1	27.1	27.1	57.02	0	18.194	919740000	19	SSS_764s
SSS_286s												9	9	9	18.8	18.8	18.8	58.107	0	304.63	863840000	22	SSS_286s
SSS_9300s												9	9	9	39	39	39	28.044	0	97.74	808790000	21	SSS_9300s
SSS_1304s												9	9	9	34.7	34.7	34.7	44.285	0	150.18	1084000000	35	SSS_1304s
SSS_9303s												9	9	9	49.1	49.1	49.1	18.019	0	46.608	1357500000	31	SSS_9303s
SSS_7566s												10	10	10	4.3	4.3	4.3	375.57	0	105.78	187180000	9	SSS_7566s
SSS_8052s												10	10	10	40.5	40.5	40.5	35.9	0	123.7	854340000	26	SSS_8052s
SSS_6524s												10	10	10	18.3	18.3	18.3	66.166	0	46.08	651080000	18	SSS_6524s
SSS_8818s												10	10	6	16.5	16.5	12.8	82.559	0	169.53	883140000	28	SSS_8818s
SSS_3998s												10	10	10	32.8	32.8	32.8	47.926	0	243.56	1323200000	27	SSS_3998s
SSS_3260s												11	6	5	21.6	13.1	11.5	68.49	0	17.809	109450000	8	SSS_3260s
SSS_3109s												11	11	11	26.1	26.1	26.1	56.127	0	42.957	283590000	17	SSS_3109s
SSS_8948s												11	11	11	33.3	33.3	33.3	41.22	0	323.31	750290000	35	SSS_8948s
SSS_4181s												11	11	11	33.3	33.3	33.3	41.22	0	323.31	750290000	35	SSS_8948s
SSS_8406s												11	7	7	35.8	27.3	27.3	41.596	0	132.25	1138600000	22	SSS_8406s
SSS_2133s												12	12	12	12.8	12.8	12.8	97.334	0	182.45	1960100000	35	SSS_2133s
SSS_8448s												12	12	12	12.8	12.8	12.8	97.334	0	182.45	1960100000	35	SSS_2133s
SSS_1935s												13	13	13	27.3	27.3	27.3	56.915	0	89.316	1318600000	30	SSS_1935s
SSS_1590s												14	14	14	32.4	32.4	32.4	65.663	0	48.209	1017700000	29	SSS_1590s
SSS_9037s											Y	14	14	14	41.6	41.6	41.6	39.619	0	323.31	3163300000	57	SSS_9037s
SSS_3402s												15	13	13	25.5	22.9	22.9	72.08	0	78.36	1106600000	31	SSS_3402s;SSS_3390s
SSS_3390s												15	13	13	25.5	22.9	22.9	72.08	0	78.36	1106600000	31	SSS_3402s;SSS_3390s
SSS_6134s												16	16	16	34.8	34.8	34.8	53.483	0	129.38	3214700000	41	SSS_6134s
SSS_4364s												21	21	21	36.8	36.8	36.8	62.543	0	168.87	1177700000	38	SSS_4364s
SSS_5169s												25	25	25	19.2	19.2	19.2	150.73	0	323.31	2673200000	64	SSS_5169s
SSS_7346s												25	25	25	45.1	45.1	45.1	57.042	0	323.31	3243500000	87	SSS_7346s
SSS_2227s												27	27	27	23.7	23.7	23.7	110.66	0	323.31	2582300000	74	SSS_2227s
SSS_3576s												35	35	35	20.6	20.6	20.6	235.43	0	323.31	2153600000	83	SSS_3576s
SSS_2235s											Y	68	68	68	38.4	38.4	38.4	220.8	0	323.31	22647000000	266	SSS_2235s
