# Supplementary material for: High-quality nuclear genome for Sarcoptes scabiei—A critical resource for a neglected parasite
Source: PLoS Negl Trop Dis. 2020 Oct 1;14(10):e0008720. doi: 10.1371/journal.pntd.0008720 (PMC7591027; doi:10.1371/journal.pntd.0008720)
Supplement: S9 Table — (XLSX) [file pntd.0008720.s009.xlsx]

## Sheet: Secretome
S9 Table. Putative secretome of Sarcoptes scabiei
Identifier	Signal peptide predicted by SignalP	Signal peptide predicted by SecretomeP	Extracellular protein predicted by Multiloc2	Putative known Sarcoptes scabiei allergen	Homologous protein to Dermatophagoides farinae	Homologous protein to Dermatophagoides pteronyssinus	Excreted	Predicted proteases	Predicted protein inhibitors	Predicted kinases	Sectered proteins putatively unique to S. scabiei	Description from NCBI NR database
SSS_3073s	Y	Y	0.98									cysteine rich trypsin inhibitor-like protein 2
SSS_6923s	Y	Y	0.58									Sar s 1 allergen (cysteine protease-like protein 3)
SSS_3436s	Y	Y	0.86									chymotrypsin-elastase inhibitor ixodidin-like protein
SSS_7093s	Y	Y	0.7									cysteine rich trypsin inhibitor-like protein 4
SSS_6085s	Y	Y	0.69									Trypsin-like serine protease 7
SSS_5116s	Y	Y	0.67									signal peptide peptidase-like protein 2B-like protein
SSS_8277s	Y	Y	0.66									Sar s 3 allergen (serine protease-like protein 5)
SSS_3517s	Y	Y	0.64									Sar s 3 allergen (serine protease-like protein 14)
SSS_6938s	Y	Y	0.6									Trypsin-like serine protease 1
SSS_7776s	Y	Y	0.53									serine protease Masquerade-like protein
SSS_6256s	Y	Y	0.88									hypothetical protein QR98_0084920
SSS_3072s	Y	Y	0.97									cysteine rich trypsin inhibitor-like protein 2
SSS_4865s	Y	Y	0.94								Y	hypothetical protein QR98_0098550, partial
SSS_6857s	Y	Y	0.92									Thyroglobulin type-1 repeat protein 1
SSS_5428s	Y	Y	0.9									DFP2-like protein 20
SSS_8121s	Y	Y	0.81								Y	hypothetical protein QR98_0083380
SSS_5918s	Y	Y	0.69									laminin subunit gamma-1-like isoform X1
SSS_2003s	Y	Y	0.67									uncharacterized protein LOC113798462
SSS_8583s	Y	Y	0.6									DFP2-like protein 17
SSS_6916s	Y	Y	0.59									saposin-like protein
SSS_1681s	Y	Y	0.57								Y	C-type lectin-like protein
SSS_5750s	Y	Y	0.92									Sar s 7 allergen (lipopeptide binding protein-like protein 1)
SSS_6324s	Y	Y	0.83									Sar s 7 allergen (lipopeptide binding protein-like protein 2)
SSS_8156s	Y	Y	0.66									Sar s 22 allergen (lipid recognition domain containing protein)
SSS_6135s	Y	Y	0.98									hypothetical protein QR98_0030470
SSS_8174s	Y	Y	0.98									hypothetical protein QR98_0038250
SSS_5643s	Y	Y	0.98									Chitin binding Peritrophin-A domain containing protein 8
SSS_6748s	Y	Y	0.98									DFP2-like protein 19
SSS_4501s	Y	Y	0.98									uncharacterized protein LOC113799876
SSS_853s	Y	Y	0.97
SSS_5705s	Y	Y	0.97									hypothetical protein QR98_0091480
SSS_2072s	Y	Y	0.97									hypothetical protein QR98_0001890
SSS_4159s	Y	Y	0.97									hypothetical protein QR98_0037530
SSS_4539s	Y	Y	0.97									hypothetical protein QR98_0066270
SSS_4621s	Y	Y	0.97								Y	hypothetical protein QR98_0046060
SSS_5380s	Y	Y	0.97									group XIIA secretory phospholipase A2-like protein
SSS_674s	Y	Y	0.97									hypothetical protein QR98_0011010
SSS_6319s	Y	Y	0.97									DFP2-like protein 40
SSS_5845s	Y	Y	0.96
SSS_6793s	Y	Y	0.96									hypothetical protein QR98_0092870
SSS_4384s	Y	Y	0.96									DFP2-like protein 1
SSS_2912s	Y	Y	0.96									protein obstructor-E-like
SSS_563s	Y	Y	0.96									hypothetical protein QR98_0073680
SSS_4062s	Y	Y	0.96									hypothetical protein QR98_0016280
SSS_1418s	Y	Y	0.96									hypothetical protein BLA29_005992
SSS_3599s	Y	Y	0.95
SSS_1058s	Y	Y	0.95									triacylglycerol lipase-like protein
SSS_757s	Y	Y	0.95
SSS_3163s	Y	Y	0.95									VEGF protein-like protein
SSS_1960s	Y	Y	0.95									hypothetical protein QR98_0094740
SSS_6675s	Y	Y	0.95									hypothetical protein QR98_0089850
SSS_5258s	Y	Y	0.95									Crustacean CHH/MIH/GIH neurohormone-like protein
SSS_4704s	Y	Y	0.95									hypothetical protein BLA29_001028
SSS_3319s	Y	Y	0.95									vesicle coat complex COPII, subunit SFB3-like protein
SSS_2918s	Y	Y	0.95									hypothetical protein QR98_0055240
SSS_4391s	Y	Y	0.94									DFP2-like protein 1
SSS_3447s	Y	Y	0.94
SSS_7229s	Y	Y	0.94								Y
SSS_9146s	Y	Y	0.94									hypothetical protein QR98_0068620
SSS_7644s	Y	Y	0.94									hypothetical protein QR98_0037030
SSS_6277s	Y	Y	0.94									hypothetical protein QR98_0011390
SSS_8926s	Y	Y	0.94									uncharacterized protein LOC113796856
SSS_2405s	Y	Y	0.94									uncharacterized protein LOC113793304
SSS_5243s	Y	Y	0.94									hypothetical protein QR98_0042900
SSS_1187s	Y	Y	0.94									hypothetical protein QR98_0026530
SSS_383s	Y	Y	0.94									hypothetical protein QR98_0013110, partial
SSS_8752s	Y	Y	0.94									hypothetical protein QR98_0062800
SSS_6069s	Y	Y	0.94									DFP2-like protein 27
SSS_5551s	Y	Y	0.94									agrin-like
SSS_470s	Y	Y	0.93
SSS_772s	Y	Y	0.93									hypothetical protein QR98_0061850, partial
SSS_1860s	Y	Y	0.93									uncharacterized protein LOC113798223
SSS_2465s	Y	Y	0.93									cytosolic non-specific dipeptidase-like protein
SSS_3021s	Y	Y	0.93
SSS_28s	Y		0.93									uncharacterized protein LOC113792845 isoform X1
SSS_2626s	Y	Y	0.93									hypothetical protein QR98_0095460
SSS_5108s	Y	Y	0.93								Y	cuticle protein 57A-like protein 1
SSS_737s	Y	Y	0.93									hypothetical protein QR98_0102360
SSS_5490s	Y	Y	0.93									hypothetical protein QR98_0028490, partial
SSS_8492s	Y	Y	0.93									hypothetical protein QR98_0082890
SSS_8588s	Y	Y	0.92
SSS_629s	Y	Y	0.92									hypothetical protein QR98_0031270
SSS_7967s	Y	Y	0.92
SSS_77s	Y	Y	0.92									Chitin binding Peritrophin-A domain containing protein 7
SSS_2648s	Y	Y	0.92									uncharacterized protein LOC113799533
SSS_9110s	Y	Y	0.92									DFP2-like protein 14
SSS_413s	Y	Y	0.91									hypothetical protein QR98_0071190
SSS_5893s	Y	Y	0.91									cuticle protein viking-like protein
SSS_4723s	Y	Y	0.91
SSS_4975s	Y	Y	0.91									hypothetical protein QR98_0037860
SSS_4834s	Y	Y	0.91									DFP2-like protein 5
SSS_3103s	Y	Y	0.91								Y	uncharacterized protein LOC113793155
SSS_2297s	Y	Y	0.91									hypothetical protein QR98_0014780
SSS_7825s	Y	Y	0.91									hypothetical protein QR98_0057400
SSS_7266s	Y	Y	0.9									hypothetical protein QR98_0091150
SSS_6598s	Y	Y	0.9
SSS_6362s	Y	Y	0.9								Y
SSS_8409s	Y	Y	0.9
SSS_7390s	Y	Y	0.9									hypothetical protein QR98_0058000
SSS_1286s	Y	Y	0.9									uncharacterized protein LOC113799606
SSS_8011s	Y	Y	0.9									hypothetical protein QR98_0104170
SSS_2857s	Y	Y	0.9									hypothetical protein QR98_0017350
SSS_2193s	Y	Y	0.9									cuticle protein 14-like
SSS_7419s	Y	Y	0.9									Immunoglobulin I-set domain containing protein
SSS_7905s	Y	Y	0.9									uncharacterized protein LOC113796501
SSS_5576s	Y	Y	0.89									Collagen-like protein 2
SSS_7909s	Y	Y	0.89
SSS_4989s	Y	Y	0.89
SSS_1417s	Y	Y	0.89
SSS_1897s	Y	Y	0.89
SSS_1781s	Y	Y	0.89									hypothetical protein QR98_0057390
SSS_1072s	Y	Y	0.89									uncharacterized protein LOC113790294
SSS_3939s	Y	Y	0.89									hypothetical protein QR98_0080950
SSS_4158s	Y	Y	0.89									uncharacterized protein LOC113796992
SSS_1676s	Y	Y	0.89									hypothetical protein QR98_0075130
SSS_6020s	Y	Y	0.89									hypothetical protein QR98_0015120
SSS_849s	Y	Y	0.88								Y	AMMECR1-like protein 2
SSS_5072s	Y	Y	0.88									hypothetical protein QR98_0040350
SSS_2981s	Y	Y	0.88									uncharacterized protein LOC113796501
SSS_8791s	Y	Y	0.88									hypothetical protein QR98_0066090
SSS_7094s	Y	Y	0.88									cysteine rich trypsin inhibitor-like protein 3
SSS_5595s	Y	Y	0.88									hypothetical protein QR98_0056550
SSS_3312s	Y	Y	0.88									hypothetical protein QR98_0104380
SSS_6156s	Y	Y	0.88									hypothetical protein QR98_0050420
SSS_1288s	Y	Y	0.88									hypothetical protein QR98_0060370
SSS_7711s	Y	Y	0.88									uncharacterized protein LOC113796365
SSS_4707s	Y	Y	0.87								Y
SSS_33s	Y	Y	0.87									hypothetical protein QR98_0089090
SSS_5844s	Y	Y	0.87									hypothetical protein QR98_0093800
SSS_7430s	Y	Y	0.87								Y	ttnl protein-like protein
SSS_8040s	Y	Y	0.87									hypothetical protein QR98_0065790
SSS_5107s	Y	Y	0.87									cuticle protein-like protein 1
SSS_8389s	Y	Y	0.87									uncharacterized protein LOC113799320
SSS_8146s	Y	Y	0.86									uncharacterized protein LOC113799222
SSS_5275s	Y	Y	0.86
SSS_2586s	Y	Y	0.86									hypothetical protein BLA29_013611
SSS_4282s	Y	Y	0.86
SSS_2593s	Y	Y	0.86									hypothetical protein QR98_0056140, partial
SSS_5953s	Y	Y	0.86									hypothetical protein QR98_0084650
SSS_771s	Y	Y	0.86									uncharacterized protein LOC113798606
SSS_7214s	Y	Y	0.86									peptidoglycan recognition protein 1-like protein
SSS_4850s	Y	Y	0.86									DFP2-like protein 7
SSS_3893s	Y	Y	0.86									DFP2-like protein 6
SSS_8890s	Y	Y	0.85								Y	hypothetical protein QR98_0006680
SSS_4703s	Y	Y	0.85									hypothetical protein QR98_0095690
SSS_8911s	Y	Y	0.85									fibroleukin-like protein
SSS_7826s	Y	Y	0.85									uncharacterized protein LOC113799220
SSS_6364s	Y	Y	0.85									hypothetical protein QR98_0050550
SSS_5054s	Y	Y	0.85									uncharacterized protein LOC113791961
SSS_677s	Y	Y	0.85									hypothetical protein QR98_0011010
SSS_7863s	Y	Y	0.84								Y	probable serine/threonine-protein kinase DDB_G0272282
SSS_4739s	Y	Y	0.84									hypothetical protein QR98_0003620
SSS_8366s	Y	Y	0.84									hypothetical protein QR98_0060410, partial
SSS_2925s	Y	Y	0.84									hypothetical protein QR98_0059340
SSS_7812s	Y	Y	0.84									hypothetical protein QR98_0064850
SSS_4008s	Y	Y	0.84									DFP2-like protein 4
SSS_7458s	Y	Y	0.84									hypothetical protein QR98_0039820
SSS_2986s	Y	Y	0.83								Y	Carnitine deficiency-associated protein 3-like protein
SSS_6654s	Y	Y	0.83									hypothetical protein QR98_0094720
SSS_3136s	Y	Y	0.83									hypothetical protein QR98_0018550
SSS_298s	Y	Y	0.83									hypothetical protein QR98_0039080, partial
SSS_5005s	Y	Y	0.83								Y	hypothetical protein QR98_0062010
SSS_349s	Y	Y	0.83									probable serine/threonine-protein kinase DDB_G0283337
SSS_6280s	Y	Y	0.83									uncharacterized protein LOC113791724
SSS_3261s	Y	Y	0.82								Y	hypothetical protein QR98_0065000
SSS_7203s	Y	Y	0.82									hypothetical protein QR98_0017540
SSS_46s	Y	Y	0.82									PAT1-like protein 1
SSS_5640s	Y	Y	0.82									uncharacterized protein LOC113791801
SSS_8678s	Y	Y	0.82									hypothetical protein QR98_0046860
SSS_2943s	Y	Y	0.82								Y	uncharacterized protein LOC113795889 isoform X1
SSS_4502s	Y	Y	0.82									hypothetical protein QR98_0064050
SSS_6003s	Y	Y	0.82								Y	uncharacterized protein LOC113788999, partial
SSS_7034s	Y	Y	0.81
SSS_6202s	Y	Y	0.81									hypothetical protein QR98_0008340, partial
SSS_3682s	Y	Y	0.81									hypothetical protein QR98_0083340
SSS_6317s	Y	Y	0.81								Y	DFP2-like protein 21
SSS_1435s	Y	Y	0.81									hypothetical protein QR98_0099960
SSS_670s	Y	Y	0.81									DFP2-like protein 2
SSS_1908s	Y	Y	0.81									uncharacterized protein LOC113799644
SSS_4261s	Y	Y	0.81									hypothetical protein QR98_0065250
SSS_2899s	Y	Y	0.8									cyclin-dependent kinase 12-like
SSS_9117s	Y	Y	0.8									DFP2-like protein 12
SSS_4650s	Y	Y	0.8									phosphatase 2c gamma-like protein
SSS_3211s	Y	Y	0.8									hypothetical protein QR98_0086120
SSS_3322s	Y	Y	0.8									cuticle protein 92A-like protein
SSS_3959s	Y	Y	0.8									hypothetical protein QR98_0104340, partial
SSS_2834s	Y	Y	0.79									hypothetical protein QR98_0025030
SSS_7913s	Y	Y	0.79									phosphatidylcholine-sterol acyltransferase-like protein
SSS_573s	Y	Y	0.79									hypothetical protein QR98_0061180
SSS_4917s	Y	Y	0.79
SSS_2505s	Y	Y	0.79									hypothetical protein QR98_0097500
SSS_3114s	Y	Y	0.79
SSS_8430s	Y	Y	0.79									hypothetical protein QR98_0095620, partial
SSS_5018s	Y	Y	0.79									bursicon-like protein
SSS_5857s	Y	Y	0.79								Y	hypothetical protein QR98_0067780, partial
SSS_4794s	Y	Y	0.78									guanine nucleotide-binding protein G(k) subunit alpha-like
SSS_3089s	Y	Y	0.78									hypothetical protein QR98_0014600
SSS_6747s	Y	Y	0.78									hypothetical protein QR98_0079600
SSS_4842s	Y	Y	0.78									hypothetical protein QR98_0071380
SSS_8362s	Y	Y	0.78
SSS_4385s	Y	Y	0.78									DFP2-like protein 35
SSS_5068s	Y	Y	0.78									hypothetical protein QR98_0061130
SSS_3751s	Y	Y	0.78									uncharacterized protein LOC113795778
SSS_7211s	Y	Y	0.77									hypothetical protein QR98_0001980
SSS_2518s	Y	Y	0.77
SSS_5597s	Y	Y	0.77									hypothetical protein QR98_0056560
SSS_3423s	Y	Y	0.77									hypothetical protein QR98_0019310
SSS_3490s	Y	Y	0.76									hypothetical protein QR98_0084130
SSS_5687s	Y	Y	0.76									hypothetical protein QR98_0021130
SSS_3451s	Y	Y	0.76									hypothetical protein QR98_0036970
SSS_8043s	Y	Y	0.76									ganglioside GM2 activator-like protein
SSS_3785s	Y	Y	0.76									hypothetical protein BLA29_006478
SSS_3753s	Y	Y	0.76									hypothetical protein QR98_0001110
SSS_630s	Y	Y	0.76									hypothetical protein QR98_0031270
SSS_8055s	Y	Y	0.76								Y	hypothetical protein QR98_0054540
SSS_1384s	Y	Y	0.76									hypothetical protein QR98_0063660
SSS_2622s	Y	Y	0.76									cuticle protein-like protein 5
SSS_1554s	Y	Y	0.75									hypothetical protein QR98_0007840
SSS_7318s	Y	Y	0.75
SSS_6812s	Y	Y	0.75								Y	galactosyltransferase-like protein 3
SSS_264s	Y	Y	0.75									Complement control protein-like protein
SSS_2874s	Y	Y	0.75									hypothetical protein QR98_0036850
SSS_2204s	Y	Y	0.75									hypothetical protein QR98_0048520, partial
SSS_4394s	Y	Y	0.75									hypothetical protein QR98_0040750
SSS_6956s	Y	Y	0.74									Copper type II ascorbate-dependent monooxygenase-like protein, partial
SSS_3283s	Y	Y	0.74									hypothetical protein QR98_0056070
SSS_3952s	Y	Y	0.74									Reeler domain containing protein 2
SSS_6096s	Y	Y	0.74									hypothetical protein QR98_0103690
SSS_5205s	Y	Y	0.74									very low-density lipoprotein receptor-like
SSS_2672s	Y	Y	0.74									uncharacterized protein LOC113792460
SSS_5704s	Y	Y	0.73									SPARC-related modular calcium-binding protein 1-like protein
SSS_5793s	Y	Y	0.73									hypothetical protein QR98_0094200
SSS_2658s	Y	Y	0.72									DFP2-like protein 10
SSS_7459s	Y	Y	0.72									hypothetical protein QR98_0058070
SSS_5119s	Y	Y	0.72									hypothetical protein QR98_0066160
SSS_7754s	Y	Y	0.72									hypothetical protein BLA29_010057
SSS_3528s	Y	Y	0.72									hypothetical protein QR98_0104570
SSS_606s	Y	Y	0.72									hypothetical protein QR98_0105240
SSS_2840s	Y	Y	0.71									hypothetical protein QR98_0053870
SSS_5441s	Y	Y	0.71
SSS_5837s	Y	Y	0.71									hypothetical protein QR98_0028980
SSS_4374s	Y	Y	0.71									hypothetical protein QR98_0058930
SSS_4708s	Y	Y	0.7									hypothetical protein QR98_0091450
SSS_672s	Y	Y	0.7									DFP2-like protein 38
SSS_5632s	Y	Y	0.7									uncharacterized protein LOC113788818, partial
SSS_4344s	Y	Y	0.7									hypothetical protein QR98_0036440
SSS_2474s	Y	Y	0.7									hypothetical protein QR98_0043120
SSS_307s	Y	Y	0.7									uncharacterized protein LOC113796393, partial
SSS_6308s	Y	Y	0.7								Y	hypothetical protein QR98_0072970
SSS_9057s	Y	Y	0.7								Y	hypothetical protein QR98_0032270, partial
SSS_2631s	Y		0.69								Y	hypothetical protein QR98_0003210
SSS_8715s	Y	Y	0.69									hypothetical protein QR98_0080850
SSS_3020s	Y	Y	0.69									DFP2-like protein 11
SSS_6320s	Y	Y	0.68									DFP2-like protein 23
SSS_5442s	Y	Y	0.68
SSS_2853s	Y	Y	0.68									hypothetical protein QR98_0041270
SSS_6484s	Y	Y	0.68									methyltransferase-like protein 9-like protein, partial
SSS_7877s	Y	Y	0.68								Y	hypothetical protein QR98_0088950
SSS_8459s	Y	Y	0.68								Y	DFP2-like protein 16
SSS_4204s	Y	Y	0.68									cuticular protein-like protein 9
SSS_8706s	Y	Y	0.68									uncharacterized protein LOC113789346
SSS_5358s	Y	Y	0.68									Draxin-like protein
SSS_2527s	Y	Y	0.68									hypothetical protein QR98_0048940
SSS_9015s	Y	Y	0.67									hypothetical protein QR98_0058670
SSS_4007s	Y	Y	0.67									DFP2-like protein 15
SSS_9035s	Y	Y	0.67									hypothetical protein QR98_0009600
SSS_2897s	Y	Y	0.67									hypothetical protein QR98_0017080
SSS_1521s	Y	Y	0.67									hypothetical protein QR98_0013030
SSS_8355s	Y	Y	0.67									cactin-like
SSS_6193s	Y	Y	0.67									hypothetical protein BLA29_004259
SSS_7392s	Y	Y	0.66									hypothetical protein QR98_0058020
SSS_2818s	Y	Y	0.66									Insulin-like protein
SSS_9190s	Y	Y	0.66									heparin-binding protein-like protein
SSS_354s	Y	Y	0.66									alpha-protein kinase 1-like
SSS_8325s	Y	Y	0.66									hypothetical protein QR98_0086810
SSS_1773s	Y	Y	0.66									hypothetical protein QR98_0054220
SSS_3618s	Y	Y	0.65									DFP2-like protein 8
SSS_1004s	Y	Y	0.65									DFP2-like protein 3
SSS_5654s	Y	Y	0.65									hypothetical protein QR98_0060340
SSS_7116s	Y	Y	0.65									DFP2-like protein 34
SSS_3977s	Y	Y	0.65									uncharacterized protein LOC113794219
SSS_3948s	Y	Y	0.65									hypothetical protein QR98_0025080
SSS_6356s	Y	Y	0.65									hypothetical protein QR98_0015110
SSS_7623s	Y	Y	0.65									hypothetical protein QR98_0087650
SSS_793s	Y	Y	0.65									hypothetical protein QR98_0094950
SSS_2624s	Y	Y	0.64									Trypsin-like serine protease 3
SSS_1088s	Y	Y	0.64								Y	hypothetical protein QR98_0018360
SSS_6930s	Y	Y	0.64									salivary selenoprotein precursor-like protein
SSS_688s	Y	Y	0.63									hypothetical protein QR98_0067620, partial
SSS_2990s	Y	Y	0.63									hypothetical protein QR98_0020910
SSS_7636s	Y	Y	0.63									hypothetical protein QR98_0059400
SSS_108s	Y	Y	0.63									hypothetical protein QR98_0017530
SSS_5574s	Y	Y	0.63									hypothetical protein QR98_0012300
SSS_4313s	Y	Y	0.63
SSS_3720s	Y	Y	0.63									cuticle protein-like protein 4
SSS_6954s	Y	Y	0.63
SSS_8672s	Y	Y	0.63									MANEC and LDL receptor domain containing protein
SSS_7576s	Y	Y	0.63									LOW QUALITY PROTEIN: uncharacterized protein LOC113795433
SSS_8332s	Y	Y	0.62									hypothetical protein QR98_0050400
SSS_1883s	Y	Y	0.62									hypothetical protein QR98_0040650
SSS_192s	Y	Y	0.62									hypothetical protein QR98_0071230
SSS_6651s	Y	Y	0.62									cuticular protein-like protein 8
SSS_525s	Y	Y	0.62									hypothetical protein QR98_0044890
SSS_2093s	Y	Y	0.62									uncharacterized protein LOC113797980
SSS_4926s	Y	Y	0.62									BMP-binding endothelial regulator protein-like protein
SSS_2507s	Y	Y	0.62									cytochrome P450-like protein 25
SSS_3443s	Y	Y	0.62									Coagulin domain containing protein
SSS_6283s	Y	Y	0.61									hypothetical protein QR98_0040380
SSS_8996s	Y	Y	0.61									hypothetical protein QR98_0067860
SSS_7095s	Y	Y	0.61									cysteine rich trypsin inhibitor-like protein 5
SSS_7341s	Y	Y	0.61									Immunoglobulin I-set domain containing protein 8, partial
SSS_624s	Y	Y	0.61									hypothetical protein QR98_0031280
SSS_7177s	Y	Y	0.61									39S ribosomal protein L55, mitochondrial-like protein
SSS_6363s	Y	Y	0.61									hypothetical protein QR98_0034400
SSS_7394s	Y	Y	0.61									hypothetical protein QR98_0058040
SSS_7434s	Y	Y	0.61									titin-like
SSS_2608s	Y	Y	0.6									hypothetical protein QR98_0088340
SSS_39s	Y	Y	0.6									hypothetical protein QR98_0062130
SSS_7356s	Y	Y	0.6									hypothetical protein BLA29_005988
SSS_2037s	Y	Y	0.6									hypothetical protein QR98_0044370
SSS_5430s	Y	Y	0.59									hypothetical protein QR98_0004160
SSS_4328s	Y	Y	0.59									hypothetical protein QR98_0004170
SSS_6539s	Y	Y	0.59									hypothetical protein QR98_0043060
SSS_4028s	Y	Y	0.59									hypothetical protein QR98_0051670
SSS_7432s	Y	Y	0.59									Immunoglobulin domain containing protein 8
SSS_4985s	Y	Y	0.59									hypothetical protein QR98_0082580, partial
SSS_770s	Y	Y	0.59									cuticle protein-like protein 3
SSS_5516s	Y	Y	0.59									hypothetical protein QR98_0015600
SSS_4868s	Y	Y	0.59									Chitin binding Peritrophin-A-like protein 1, partial
SSS_1184s	Y	Y	0.59									sphingomyelin phosphodiesterase D SpaSicTox-betaIF1-like protein
SSS_1144s	Y	Y	0.58
SSS_2099s	Y	Y	0.58									SPARC-like
SSS_2898s	Y	Y	0.57									hypothetical protein BLA29_014306
SSS_8324s	Y	Y	0.57									hypothetical protein QR98_0086820
SSS_1529s	Y	Y	0.57								Y	DFP2-like protein, partial
SSS_8497s	Y	Y	0.57									probable cytochrome P450 525A1
SSS_1913s	Y	Y	0.57									hypothetical protein QR98_0029860
SSS_4112s	Y	Y	0.57									Translocon-associated protein, delta subunit-like protein
SSS_4435s	Y	Y	0.57									hypothetical protein QR98_0024060
SSS_4368s	Y	Y	0.56									hypothetical protein QR98_0058990
SSS_951s	Y	Y	0.56									cuticle protein 57A-like protein 2
SSS_5778s	Y	Y	0.56									uncharacterized protein LOC113795606 isoform X2
SSS_9105s	Y	Y	0.56									neural proliferation differentiation and control protein 1-like
SSS_5303s	Y	Y	0.56									hypothetical protein QR98_0043130
SSS_2515s	Y	Y	0.55									hypothetical protein QR98_0011680
SSS_2494s	Y	Y	0.55									uncharacterized protein LOC113797388
SSS_2462s	Y	Y	0.55									lipase precursor-like protein 2
SSS_1539s	Y	Y	0.54									hypothetical protein QR98_0025540
SSS_7239s	Y	Y	0.54									Acyltransferase-like protein 2
SSS_461s	Y	Y	0.54									ADAM 17-like protein protease-like protein
SSS_1253s	Y	Y	0.54									hypothetical protein QR98_0005360
SSS_3435s	Y	Y	0.54									hypothetical protein QR98_0001350
SSS_4342s	Y	Y	0.54									hypothetical protein QR98_0037190
SSS_6645s	Y	Y	0.54									hypothetical protein QR98_0094720
SSS_4542s	Y	Y	0.53									hypothetical protein QR98_0061590
SSS_7924s	Y	Y	0.53									probable N-acetylglucosaminyl-phosphatidylinositol de-N-acetylase
SSS_8918s	Y	Y	0.53									hypothetical protein QR98_0068460
SSS_7937s	Y	Y	0.53									tetratricopeptide repeat protein 17-like protein
SSS_5316s	Y	Y	0.53									hypothetical protein QR98_0027280
SSS_2997s	Y	Y	0.52									hypothetical protein QR98_0031090
SSS_4705s	Y	Y	0.52									Cuticle protein-like protein 6
SSS_8393s	Y	Y	0.52									hypothetical protein Glove_372g120
SSS_6714s	Y	Y	0.52									hypothetical protein QR98_0055680
SSS_4593s	Y	Y	0.52									carboxylesterase-like protein 1, partial
SSS_8937s	Y	Y	0.52									hypothetical protein Glove_372g120
SSS_8974s	Y	Y	0.52									hypothetical protein QR98_0061530
SSS_2004s	Y	Y	0.52									SPARC-related modular calcium-binding protein 1-like protein
SSS_6788s	Y	Y	0.52									hypothetical protein Glove_372g120
SSS_4222s	Y	Y	0.51									hypothetical protein QR98_0046530
SSS_38s	Y	Y	0.51								Y
SSS_7875s	Y	Y	0.51									hypothetical protein QR98_0097300
SSS_7693s	Y	Y	0.51								Y	kin of IRRE-like protein 1-like protein
SSS_5216s	Y	Y	0.51									hypothetical protein QR98_0085430
