# Supplementary material for: High-quality nuclear genome for Sarcoptes scabiei—A critical resource for a neglected parasite
Source: PLoS Negl Trop Dis. 2020 Oct 1;14(10):e0008720. doi: 10.1371/journal.pntd.0008720 (PMC7591027; doi:10.1371/journal.pntd.0008720)
Supplement: S10 Table — (XLSX) [file pntd.0008720.s010.xlsx]

## Sheet: Allergens
S10 Table. Known and putative allergens of Sarcoptes scabiei
NCBI identifier for putative Sarcoptes scabiei allergens	Identifier	RNAseq transcript support	Differences in nucleotide sequences	Transcripts per million (TPM)	Excreted	Homologous protein to Dermatophagoides farinae	Homologous protein to Dermatophagoides pteronyssinus	Predicted proteases	Predicted protein inhibitors	Predicted kinases	Predicted GPCRs	Predicted ion channels	Allergens putatively unique to S. scabiei	Comments
JF317220.1 and KPM03560.1	SSS_4743s	full	none	395.6
KPM05042.1	SSS_5356s	full	some	571.32
AY525155.1	SSS_5356s	full	some	571.32										Found in AllFam and AllergenOnline databases
AY525155.1	SSS_6923s	full	few	102.56									Y
KPM05041.1	SSS_6923s	full	few	102.56									Y
KPM04366.1	SSS_3292s	full	few	164.29
KPM04162.1	SSS_7795s	full	none	3.55
AY525152.1	SSS_905s	full	many	1315.16									Y	SMIPP-C Yv4025A02 -like allergen
AY525153.1	SSS_905s	full	many	1315.16									Y
AY525154.1	SSS_4041s	full	some	493.19									Y	Found in AllFam and AllergenOnline databases
AY525155.1	SSS_9235s	full	some	2098.22									Y	SMIPP-C Yv5009F04 -like allergen found in AllFam and AllergenOnline databases
AY525156.1	SSS_9235s	full	some	2098.22									Y	Found in AllFam and AllergenOnline databases
KPM05045.1	SSS_4041s	full	few	493.19									Y
AY525151.1	SSS_4042s	full	few	19.09									Y
KPM05043.1	SSS_4042s	full	few	19.09									Y
KPM02651.1	SSS_4582s	full	few	124.04									Y
AY333085.1	SSS_2110s	full	few	30.35									Y
KPM05044.1	SSS_5354s	full	none	105.18									Y
KPM11756.1	SSS_8279s	full	few	1.11									Y
KPM04365.1	SSS_9234s	full	none	44.65									Y
AY333071.1	SSS_9234s	full	few	44.65									Y
KPM06027.1	SSS_7541s	full	very many	3045.98										Found in AllergenOnline database. Sequence difference may be consequence of the differences between canis and suis strains.
AF462196.1 and KC691249.1	SSS_333s	full	none	2296.86										Found in AllFam and AllergenOnline databases
KPM10468.1	SSS_356s	pre-mRNA	none	279.07
KPM05552.1	SSS_1514s	full	few	308.58
KPM04725.1	SSS_1778s	full	none	1631.46
KPM07763.1	SSS_2841s	full	none	1238.41
KPM08623.1	SSS_4196s	partial	few	924.56
KPM02536.1	SSS_4246s	full	none	1829.18
KPM07362.1	SSS_5952s	partial	few	851.78
KPM04483.1	SSS_7541s	full	none	3045.98
KPM07870.1	SSS_5946s	full	none	218.68
KPM09573.1	SSS_2457s	full	none	4.1
KPM06595.1	SSS_466s	full	none	485.95
KPM07813.1	SSS_4439s	full	few	12.06
KPM06925.1	SSS_5750s	full	few	511.33
AY825933.1	SSS_3541s	full	none	1576.98										Found in AllFam and AllergenOnline databases
KPM04364.1	SSS_3291s	full	few	235.1									Y
KPM06805.1	SSS_6629s	full	few	95.55
KPM02376.1	SSS_1558s	full	none	2005.59
KPM10308.1	SSS_7473s	full	none	620.77
KPM11560.1	SSS_7613s	full	none	2405.04
KPM11902.1	SSS_1558s	full	few	2005.59										SSS_1558s complements KPM11902.1 at 3' end
KPM02728.1	SSS_5855s	full	none	645.11
KPM02593.1	SSS_557s	full	none	33.2
AY825936.1	SSS_991s	partial	few	377.94
KPM03559.1	SSS_4736s	full	few	126.43
AY825935.1	SSS_5548s	full	few	1813.9
AF462190.1	SSS_3540s	full	none	4384.25										Found in AllFam and AllergenOnline databases
KPM06293.1	SSS_7463s	full	none	170.4
KPM03927.1	SSS_8408s	full	none	434.81
KPM07069.1	SSS_3402s	full	some	124.54										SSS_3402s complements KPM07069.1 at 3' end
KPM08853.1	SSS_3260s	full	few	833.54
KPM10172.1	SSS_5824s	full	few	107.41
KPM11763.1	SSS_3516s	full	many	2.87									Y
KPM04046.1	SSS_537s	full	none	160.81
KPM07848.1	SSS_594s	full	none	2.73
KPM12079.1	SSS_815s	full	none	45.85
KPM11750.1	SSS_6255s	full	some	50.79									Y
KPM07175.1	SSS_1081s	full	none	31.65
AY825937.1 and KPM09608.1	SSS_1272s	full	none	3903.86
KPM05881.1 and KPM09025.1	SSS_2005s	full	few	8469.9
AY333077.1	SSS_2113s	full	many	177.55									Y
KPL99764.1	SSS_2113s	full	some	177.55									Y
KPM11754.1	SSS_2115s	full	none	84.08									Y
AY333080.1	SSS_2117s	full	few	17.98									Y
KPM04697.1	SSS_2327s	full	few	29.87
KPM05496.1	SSS_2664s	full	none	127.05
KPM05231.1	SSS_2878s	full	few	40.27
AY333079.1	SSS_3519s	partial	some	0.19									Y
KPM11759.1	SSS_3519s	partial	some	0.19									Y
KPM11760.1	SSS_3520s	partial	few	0.09									Y
AY333078.1	SSS_3521s	partial	few	0									Y
KPM11757.1	SSS_3521s	partial	few	0									Y
KPM11758.1	SSS_3522s	full	few	0.18									Y
KPM11765.1	SSS_3523s	full	some	1									Y
KPM11586.1	SSS_3540s	full	few	4384.25
KPM11587.1	SSS_3541s	full	none	1576.98
KPM08633.1	SSS_3689s	full	none	38.42
KPM11063.1	SSS_3897s	full	few	71.94
KPM09759.1	SSS_4203s	full	none	24.95
KPM02280.1	SSS_4662s	full	none	303.39
KPM06358.1	SSS_4716s	full	none	1.66
KPM10873.1	SSS_4735s	full	few	14.97
KPM05039.1	SSS_5351s	full	some	385.28
AY525148.1	SSS_5351s	full	some	385.28
KPM04448.1	SSS_5850s	full	few	2.81
AY333073.1	SSS_6017s	full	some	6997.61									Y
KPM11140.1	SSS_6324s	full	few	130.44
KPM02449.1	SSS_6649s	full	none	101.38
KPM04562.1	SSS_7101s	full	none	39.18
KPM05350.1	SSS_7457s	full	few	106.18
KPM08075.1	SSS_7887s	partial	few	7.63
KPM05668.1	SSS_7917s	partial	few	46.8
KPM11333.1	SSS_8156s	full	few	116.81
KPL94545.1	SSS_8226s	full	few	206.11
KPL94546.1	SSS_8226s	full	none	206.11
KPM05040.1	SSS_5351s	full	few	385.28
AY525147.1	SSS_5351s	full	few	385.28
KPM11585.1	SSS_3539s	full	none	124.69
KPM06260.1	SSS_222s	full	few	12.01										KPM06260.1 has unsupported 5' region not in SSS_222s and SSS_222s has 3' region fully supported by RNAseq not in KPM06260.1.
KPM11762.1	none
AY333082.1	none
AY333083.1	none
AY333084.1	none
AY333072.1	none
AY333074.1	none
KPM11766.1	none
KPM11761.1	none
KPM11764.1	none
