# Supplementary material for: High-quality nuclear genome for Sarcoptes scabiei—A critical resource for a neglected parasite
Source: PLoS Negl Trop Dis. 2020 Oct 1;14(10):e0008720. doi: 10.1371/journal.pntd.0008720 (PMC7591027; doi:10.1371/journal.pntd.0008720)
Supplement: S11 Table — (XLSX) [file pntd.0008720.s011.xlsx]

## Sheet: Derf homologs
S11 Table. Sarcoptes scabiei homologs to WHO/IUIS allergens of Dermatophagoides farinae
WHO/IUIS id	NCBI accession id	Identifier	Homologous allergen in S. scabiei	Similarity	Alignment length	Mismatch count	Gap count	Alignment start position for NCBI protein	Alignment end position NCBI protein	Alignment start position for predicted protein	Alignment end position for predicted protein	E-value	Bit score
Der f 1.0101	BAC53948.1	SSS_5351s		44.74	304	159	4	23	321	328	627	4e-84	268
Der f 1.0108	ABL84794.1
Der f 1.0109	ABL84750.1	SSS_5351s		44.41	304	160	4	23	321	328	627	2e-83	266
Der f 1.0110	ABL84751.1	SSS_5351s		44.74	304	159	4	23	321	328	627	5e-84	268
Der f 2.0101	BAA01239.1	SSS_2000s		39.37	127	76	1	12	137	200	326	1e-29	110
Der f 2.0102	BAA01240.1	SSS_2000s		40.65	123	72	1	24	145	204	326	2e-29	109
Der f 2.0103	BAA01241.1	SSS_2000s		40.65	123	72	1	16	137	204	326	4e-30	111
Der f 2.0105	AAL47677.1	SSS_2000s		39.37	127	76	1	3	128	200	326	2e-30	112
Der f 2.0106	CAI05848.1	SSS_2000s		41.46	123	71	1	24	145	204	326	6e-31	114
Der f 2.0107	CAI05849.1	SSS_2000s		39.84	123	73	1	24	145	204	326	2e-29	109
Der f 2.0108	CAI05850.1	SSS_2000s		38.58	127	77	1	20	145	200	326	2e-29	110
Der f 2.0109	ABA39438.1	SSS_2000s		37.8	127	78	1	3	128	200	326	2e-28	106
Der f 2.0112	AAP35073.1	SSS_2000s		39.37	127	76	1	14	139	200	326	1e-29	110
Der f 3.0101	BAA09920.1	SSS_3292s		41.67	240	136	3	16	254	25	261	3e-65	206
Def f 4.0101	AHX03180.1
Der f 5.0101	ABO84970.1
Der f 6.0101	AAF28423.1	SSS_1563s		42.02	257	138	6	23	277	60	307	1e-60	196
Der f 7.0101	AAB35977.1	SSS_5750s		34.58	214	138	2	1	213	1	213	2e-48	160
Der f 8.0101	AGC56215.1	SSS_3541s		64.14	198	69	1	1	196	22	219	3e-95	279
Der f 10.0101	BAA04557.1	SSS_2005s		99.3	284	2	0	16	299	1	284	0	534
Der f 11.0101	AAK39511.1	SSS_7541s		95.66	692	30	0	1	692	87	778	0	1227
Der f 13.0101	AAP35078.1	SSS_2841s		91.41	128	11	0	3	130	2	129	1e-78	231
Der f 14.0101	BAA04558.1	SSS_333s		64.67	351	122	1	1	349	908	1258	1e-153	474
Der f 15.0101	AAD52672.1	SSS_4439s		43.04	474	255	13	26	495	56	518	3e-118	370
Der f 16.0101	AAM64112.1	SSS_1714s		75.68	477	112	1	4	480	5	477	0	762
Der f 18.0101	AAM19082.1	SSS_2245s		30.99	384	225	13	30	380	95	471	6e-52	189
Der f 20.0101	AIO08850.1	SSS_1558s		93.54	356	23	0	1	356	1	356	0	703
Der f 20.0201	ABU97470.1	SSS_5952s		90.45	356	34	0	1	356	33	388	0	689
Der f 21.0101	AHC94806.1
Der f 22.0101	ABG35122.1	SSS_5855s		29.32	133	86	5	21	148	54	183	1e-11	58.5
Der f 23.0101	ALU66112.1	SSS_2457s		27.66	94	64	1	80	173	103	192	2e-09	54.7
Der f 24.0101	AGI78542.1	SSS_466s		68.64	118	37	0	1	118	1	118	2e-51	160
Der f 25.0101	AGC56216.1	SSS_356s		81.38	247	46	0	1	247	188	434	2e-145	416
Der f 25.0201	AIO08860.1	SSS_356s		86.23	247	34	0	1	247	188	434	2e-157	447
Der f 26.0101	AIO08852.1	SSS_1085s		41.18	136	77	2	16	151	15	147	8e-29	105
Der f 27.0101	AIO08851.1	SSS_4743s		43.77	393	212	6	38	427	27	413	2e-113	341
Der f 28.0101	AGC56218.1	SSS_7613s		71.5	579	153	7	1	572	1	574	0	832
Der f 28.0201	AIO08848.1	SSS_5946s		83.18	648	102	2	7	654	3	643	0	1092
Der f 29.0101	AAP35065.1	SSS_7473s		85.62	160	23	0	5	164	206	365	2e-99	293
Der f 30.0101	AGC56219.1	SSS_1778s		71.7	159	45	0	10	168	13	171	4e-83	245
Der f 31.0101	AIO08870.1	SSS_4196s		96.62	148	5	0	1	148	46	193	3e-104	299
Der f 32.0101	AIO08849.1	SSS_1514s		68.92	296	90	2	2	296	3	297	2e-154	436
Der f 33.0101	AIO08861.1	SSS_4246s		81.34	461	75	2	1	461	1	450	0	775
Der f 34.0101	BAV90601.1	SSS_3086s		47.11	121	61	1	10	127	128	248	2e-39	134
Der f 35.0101	BAX34757.1	SSS_2000s		33.62	116	74	3	22	134	202	317	3e-16	73.2
Der f 36.0101	ATI08931.1	SSS_6256s		50.74	203	97	2	25	226	22	222	2e-70	217
Der f 37.0101	QBF67839.1
Der f 39.0101	QBF67841.1	SSS_7162s		98.69	153	2	0	1	153	1	153	2e-104	298
