# Supplementary material for: High-quality nuclear genome for Sarcoptes scabiei—A critical resource for a neglected parasite
Source: PLoS Negl Trop Dis. 2020 Oct 1;14(10):e0008720. doi: 10.1371/journal.pntd.0008720 (PMC7591027; doi:10.1371/journal.pntd.0008720)
Supplement: S12 Table — (XLSX) [file pntd.0008720.s012.xlsx]

## Sheet: Derp homologs
S12 Table. Sarcoptes scabiei homologs to WHO/IUIS allergens of Dermatophagoides pteronyssinus
WHO/IUIS id	NCBI accession id	Identifier	Homologous allergen in S. scabiei	Similarity	Alignment length	Mismatch count	Gap count	Alignment start position for NCBI protein	Alignment end position NCBI protein	Alignment start position for predicted protein	Alignment end position for predicted protein	E-value	Bit score
Der p 1.0101	AAB60215.1	SSS_5351s		44.41	304	159	5	23	320	328	627	4e-81	260
Der p 1.0113	ABA39435.1	SSS_5351s		44.08	304	160	5	5	302	328	627	1e-80	258
Der p 1.0124	CAQ68250.1	SSS_5351s		44.41	304	159	5	5	302	328	627	8e-82	261
Der p 2.0101	AAF86462.1	SSS_2000s		40	130	76	2	16	144	198	326	5e-31	114
Der p 2.0110	CAQ68249.1	SSS_2000s		38.58	127	77	1	3	128	200	326	3e-31	114
Der p 2.0114	CAK22338.1	SSS_2000s		39.37	127	76	1	20	145	200	326	2e-30	112
Der p 3.0101	AAA19973.1	SSS_3292s		42.92	240	133	3	18	256	25	261	6e-68	213
Der p 4.0101	AAD38942.1
Der p 5.0101	CAA35692.1
Der p 5.0102	AAB32842.1
Der p 6.0101	P49277.1
Der p 7.0101	AAA80264.1	SSS_5750s		35.35	215	137	2	1	214	1	214	2e-50	165
Der p 8.0101	AAB32224.1	SSS_3541s		65.44	217	75	0	2	218	3	219	8e-109	314
Der p 9.0101	AAP57077.1	SSS_7795s		35.04	234	144	5	45	273	85	315	9e-39	139
Der p 9.0102	AAN02511.2	SSS_3291s		37.67	215	117	11	57	260	23	231	2e-30	115
Der p 10.0101	CAA75141.1	SSS_2005s		97.54	284	7	0	1	284	1	284	0	523
Der p 11.0101	AAO73464.1	SSS_7541s		94.29	875	50	0	1	875	1	875	0	1574
Der p 13.0101	ADK92390.1	SSS_2841s		89.84	128	13	0	3	130	2	129	5e-78	229
Der p 14.0101	AAM21322.1	SSS_333s		59.03	1662	676	4	1	1660	9	1667	0	2091
Der p 15.0101	AAY84565.1	SSS_4439s		42.86	469	240	12	26	472	56	518	8e-117	365
Der p 15.0102	AAY84564.2	SSS_4439s		42.83	481	249	14	26	498	56	518	8e-118	369
Der p 18.0101	AAY84563.1	SSS_2245s		31.25	384	224	13	30	380	95	471	3e-52	191
Der p 20.0101	ACD50950.1	SSS_5952s		90.17	356	35	0	1	356	33	388	0	684
Der p 21.0101	ABC73706.1
Der p 23.0101	ACB46292.1	SSS_2457s		28.09	89	56	1	1	89	112	192	3e-10	55.8
Der p 24.0101	ALA65345.1	SSS_466s		70.34	118	35	0	1	118	1	118	5e-53	164
Der p 25.0101	QAT18637.1	SSS_356s		85.02	247	37	0	1	247	188	434	1e-155	443
Der p 26.0101	QAT18638.1	SSS_1085s		38	100	61	1	16	115	15	113	2e-17	73.6
Der p 28.0101	QAT18639.1	SSS_5946s		84	650	96	2	6	655	2	643	0	1100
Der p 29.0101	QAT18640.1	SSS_6629s		75.4	252	55	2	1	247	71	320	6e-140	399
Der p 30.0101	QAT18641.1	SSS_1778s		84.91	106	16	0	1	106	69	174	4e-63	192
Der p 31.0101	QAT18642.1	SSS_4196s		96.62	148	5	0	1	148	46	193	3e-104	299
Der p 32.0101	QAT18643.1	SSS_1514s		68.71	294	90	2	99	391	5	297	4e-153	437
Der p 33.0101	QAT18644.1	SSS_4246s		99.72	363	1	0	1	363	1	363	0	759
Der p 36.0101	ATI08932.1	SSS_6256s		49.5	202	99	3	25	224	22	222	2e-69	214
Der p 37.0101	AVD73319.1
Der p 38.0101	AGV05390.1
