# Supplementary material for: High-quality nuclear genome for Sarcoptes scabiei—A critical resource for a neglected parasite
Source: PLoS Negl Trop Dis. 2020 Oct 1;14(10):e0008720. doi: 10.1371/journal.pntd.0008720 (PMC7591027; doi:10.1371/journal.pntd.0008720)
Supplement: S13 Table — (XLSX) [file pntd.0008720.s013.xlsx]

## Sheet: RNAi Pathway
S13 Table. RNA interference pathway components in Sarcoptes scabiei
					InterproScan
Identifier	Allergen	Excreted	Secreted	Component	Superfamily	Family	Domain 1	Domain 2	Domain 3	Domain 4	Domain 5	Domain 6	Site
SSS_5047s				AGO1	IPR036397 Ribonuclease H superfamily		IPR032474 Protein argonaute, N-terminal	IPR014811 Argonaute, linker 1 domain	IPR003100 PAZ domain	IPR032472 Argonaute linker 2 domain	IPR032473 Protein argonaute, Mid domain	IPR003165 Piwi domain
SSS_59s				AGO2	IPR036397 Ribonuclease H superfamily		IPR032474 Protein argonaute, N-terminal	IPR003100 PAZ domain	IPR003165 Piwi domain
SSS_1387s				AGO3	IPR036397 Ribonuclease H superfamily		IPR003100 PAZ domain	IPR003165 Piwi domain
SSS_4914s				ARMI	IPR027417 P-loop containing nucleoside triphosphate hydrolase		IPR014001 Helicase superfamily 1/2, ATP-binding domain	IPR041677 DNA2/NAM7 helicase, AAA domain	IPR041679 DNA2/NAM7 helicase-like, AAA domain
SSS_8026s				ARS2		IPR039727 SERRATE/Ars2	IPR021933 SERRATE/Ars2, N-terminal	IPR007042 SERRATE/Ars2 , C-terminal
SSS_8083s				BEL	IPR027417 P-loop containing nucleoside triphosphate hydrolase		IPR014014 RNA helicase, DEAD-box type, Q motif	IPR014001 Helicase superfamily 1/2, ATP-binding domain	IPR011545 DEAD/DEAH box helicase domain	IPR001650 Helicase, C-terminal			IPR000629 ATP-dependent RNA helicase DEAD-box, conserved site
SSS_5104s				CSUL	IPR029063 S-adenosyl-L-methionine-dependent methyltransferase	IPR007857 Protein arginine N-methyltransferase PRMT5	IPR035247 PRMT5, TIM barrel domain	IPR035075 PRMT5 arginine-N-methyltransferase	IPR035248 PRMT5, oligomerisation domain
SSS_26s				CUFF		IPR039039 RAI1-like family	IPR013961 RAI1-like
SSS_4417s				DCR1	IPR038248 Dicer dimerisation domain superfamily	IPR011907 Ribonuclease III	IPR014001 Helicase superfamily 1/2, ATP-binding domain	IPR001650 Helicase, C-terminal	IPR005034 Dicer dimerisation domain	IPR003100 PAZ domain	IPR000999 Ribonuclease III domain	IPR014720 Double-stranded RNA-binding domain
SSS_5004s				DCR2
SSS_9104s				DROSHA	IPR036389 Ribonuclease III, endonuclease domain superfamily	Ribonuclease III (IPR011907)	IPR000999 Ribonuclease III domain	IPR014720 Double-stranded RNA-binding domain
SSS_2642s				FMR1	IPR016177 DNA binding domain superfamily		IPR001739 Methyl-CpG DNA binding	IPR007728 Pre-SET domain	IPR001214 SET domain
SSS_7370s				Hel25E	IPR027417 P-loop containing nucleoside triphosphate hydrolase		IPR014014 RNA helicase, DEAD-box type, Q motif	IPR014001 Helicase superfamily 1/2, ATP-binding domain	IPR011545 DEAD/DEAH box helicase domain	IPR001650 Helicase, C-terminal
SSS_8390s				LOQS			IPR014720 Double-stranded RNA-binding domain
SSS_1175s				PAPI	IPR035437 SNase-like, OB-fold superfamily		IPR003350 CUT domain	IPR001356 Homeobox domain	IPR004087 K Homology domain	IPR004088 K Homology domain, type 1	IPR002999 Tudor domain		IPR017970 Homeobox, conserved site
SSS_8349s				PASHA		IPR040375 Microprocessor complex subunit DGCR8	IPR014720 Double-stranded RNA-binding domain
SSS_8390s				R2D2			IPR014720 Double-stranded RNA-binding domain
SSS_6581				RdRp		IPR007855 RNA-dependent RNA polymerase, eukaryotic-type
SSS_4534s				RHI	IPR016197 Chromo-like domain superfamily		IPR000953 Chromo/chromo shadow domain	IPR023780 Chromo domain					IPR023779 Chromo domain, conserved site
SSS_3696s				RM62	IPR027417 P-loop containing nucleoside triphosphate hydrolase		IPR014014 RNA helicase, DEAD-box type, Q motif	IPR014001 Helicase superfamily 1/2, ATP-binding domain	IPR011545 DEAD/DEAH box helicase domain	IPR001650 Helicase, C-terminal			IPR000629 ATP-dependent RNA helicase DEAD-box, conserved site
SSS_2781s				RM62	IPR027417 P-loop containing nucleoside triphosphate hydrolase		IPR014014 RNA helicase, DEAD-box type, Q motif	IPR014001 Helicase superfamily 1/2, ATP-binding domain	IPR011545 DEAD/DEAH box helicase domain	IPR001650 Helicase, C-terminal			IPR000629 ATP-dependent RNA helicase DEAD-box, conserved site
SSS_638s				SHU	IPR011990 Tetratricopeptide-like helical domain superfamily	IPR023566 Peptidyl-prolyl cis-trans isomerase, FKBP-type	IPR001179 FKBP-type peptidyl-prolyl cis-trans isomerase domain	IPR013026 Tetratricopeptide repeat-containing domain
SSS_8173s				SoYb	IPR027417 P-loop containing nucleoside triphosphate hydrolase		IPR014014 RNA helicase, DEAD-box type, Q motif	IPR014001 Helicase superfamily 1/2, ATP-binding domain	IPR011545 DEAD/DEAH box helicase domain	IPR001650 Helicase, C-terminal			IPR000629 ATP-dependent RNA helicase DEAD-box, conserved site
SSS_7051s				TAPAS	IPR035437 SNase-like, OB-fold superfamily		IPR002999 Tudor domain
SSS_170s				TSN	IPR035437 SNase-like, OB-fold superfamily	IPR016685 RNA-induced silencing complex, nuclease component Tudor-SN	IPR016071 Staphylococcal nuclease (SNase-like), OB-fold	IPR002999 Tudor domain
SSS_6407s				VASA	IPR027417 P-loop containing nucleoside triphosphate hydrolase		IPR014014 RNA helicase, DEAD-box type, Q motif	IPR014001 Helicase superfamily 1/2, ATP-binding domain	IPR011545 DEAD/DEAH box helicase domain	IPR001650 Helicase, C-terminal			IPR000629 ATP-dependent RNA helicase DEAD-box, conserved site
SSS_7235s				VIG		IPR039764 RNA binding protein HABP4/SERBP1	IPR032381 Intracellular hyaluronan-binding protein 4, N-terminal domain	IPR006861 Hyaluronan/mRNA-binding protein
SSS_5322s				Exportin-1	IPR016024 Armadillo-type fold	IPR013598 Exportin-1/Importin-beta-like
SSS_1201s				gw182	IPR035979 RNA-binding domain superfamily	IPR033503 Protein Gawky
